# Supplementary material for: Mapping National Plant Biodiversity Patterns in South Korea with the MARS Species Distribution Model
Source: PLoS One. 2016 Mar 1;11(3):e0149511. doi: 10.1371/journal.pone.0149511 (PMC4773094; doi:10.1371/journal.pone.0149511)
Supplement: S1 Dataset — The “SurveyData.csv” file includes the plant species’ locations from the South Korea Second National Ecosystem Survey. We used data from another independent national survey (The Third National Ecosystem Survey) to test our method. The “TestData.csv” file includes the 166 plant species’ locations found in both datasets. (ZIP) [file pone.0149511.s001.zip]

Archive with 3 entries (2 files):
- S1Dataset/
- S1Dataset/SurveyData.csv
- S1Dataset/TestData.csv
