# Supplementary material for: Mapping National Plant Biodiversity Patterns in South Korea with the MARS Species Distribution Model
Source: PLoS One. 2016 Mar 1;11(3):e0149511. doi: 10.1371/journal.pone.0149511 (PMC4773094; doi:10.1371/journal.pone.0149511)
Supplement: S1 Dataset — The “SurveyData.csv” file includes the plant species’ locations from the South Korea Second National Ecosystem Survey. We used data from another independent national survey (The Third National Ecosystem Survey) to test our method. The “TestData.csv” file includes the 166 plant species’ locations found in both datasets. (ZIP) [file pone.0149511.s001.zip › S1Dataset/SurveyData.csv]

ID	species	endangered	endemic	POINT_X	POINT_Y
1371	Abelia coreana	0	0	127.5055109	37.99451309
1684	Abelia coreana	0	0	127.4311928	37.94144514
1642	Abelia coreana	0	0	128.379781	37.27273993
1827	Abelia coreana	0	0	128.9042933	37.57066434
863	Abelia coreana	0	0	128.5789032	37.26962535
569	Abelia coreana	0	0	129.0060434	37.32626627
561	Abelia coreana	0	0	129.010345	37.32279758
517	Abies koreana	0	1	128.9556739	37.44736769
518	Abies koreana	0	1	128.9563985	37.44639925
275	Abies koreana	0	1	127.5180734	35.34878301
869	Acanthopanax chiisanensis	0	1	127.4459555	38.11511382
985	Acanthopanax chiisanensis	0	1	127.5464335	37.68081926
968	Acanthopanax chiisanensis	0	1	127.6221371	37.57575324
961	Acanthopanax chiisanensis	0	1	127.561135	37.54928211
632	Acanthopanax chiisanensis	0	1	128.2279285	37.60861039
648	Acanthopanax chiisanensis	0	1	128.3137817	37.82858984
657	Acanthopanax chiisanensis	0	1	128.320343	37.67263961
800	Acanthopanax chiisanensis	0	1	128.2823133	37.59750976
998	Acanthopanax chiisanensis	0	1	128.4325021	36.86740768
1321	Acanthopanax chiisanensis	0	1	128.6816888	37.04347142
1151	Acanthopanax chiisanensis	0	1	129.2900915	36.3350622
1195	Acanthopanax chiisanensis	0	1	129.2575293	36.27229066
1196	Acanthopanax chiisanensis	0	1	129.2610951	36.26737378
69	Acanthopanax chiisanensis	0	1	127.2755236	35.79224051
749	Acanthopanax chiisanensis	0	1	127.5961413	35.62904614
764	Acanthopanax chiisanensis	0	1	127.6571472	35.45410089
1351	Acanthopanax chiisanensis	0	1	127.9268814	35.60229827
1340	Acanthopanax chiisanensis	0	1	127.9722612	35.510281
1388	Acer barbinerve	0	0	127.5271721	38.00652068
37	Acer barbinerve	0	0	127.5602668	37.99589173
436	Acer barbinerve	0	0	128.3164882	38.31219251
419	Acer barbinerve	0	0	128.3021584	38.21546968
371	Acer barbinerve	0	0	128.3955301	38.09688584
233	Acer barbinerve	0	0	128.3801732	37.91133859
465	Acer barbinerve	0	0	128.5465622	37.79280625
479	Acer barbinerve	0	0	128.565692	37.78793207
1134	Acer barbinerve	0	0	128.5528669	37.4570029
547	Acer barbinerve	0	0	129.0060851	37.41460199
668	Acer barbinerve	0	0	128.0990899	36.88088643
960	Acer mono	0	0	127.5692752	37.55150478
978	Acer mono	0	0	127.6127695	37.55940667
111	Acer mono	0	0	126.5513156	35.1850457
2152	Acer tegmentosum	0	0	127.2052111	38.18643162
871	Acer tegmentosum	0	0	127.4437047	38.11068039
1792	Acer tegmentosum	0	0	128.3722507	38.17765767
370	Acer tegmentosum	0	0	128.3808295	38.09898114
407	Acer tegmentosum	0	0	128.4141116	38.0206586
473	Acer tegmentosum	0	0	128.5588407	37.78523033
663	Acer tegmentosum	0	0	128.3170143	37.66505808
1650	Acer tegmentosum	0	0	128.2863327	37.40373751
513	Acer tegmentosum	0	0	128.9574549	37.45241944
514	Acer tegmentosum	0	0	128.9571038	37.45045255
540	Acer tegmentosum	0	0	129.0057814	37.44258351
548	Acer tegmentosum	0	0	129.0233428	37.41257464
1932	Acer tegmentosum	0	0	128.7597472	37.23390274
1933	Acer tegmentosum	0	0	128.7616399	37.23053751
1935	Acer tegmentosum	0	0	128.7626588	37.22449698
1447	Acer tegmentosum	0	0	128.913385	37.19066405
1456	Acer tegmentosum	0	0	128.9321029	37.16040674
1469	Acer tegmentosum	0	0	128.9096518	37.11479949
2209	Acer tegmentosum	0	0	129.1584497	37.03366526
1389	Acer ukurunduense	0	0	127.5271721	38.00652068
38	Acer ukurunduense	0	0	127.5602668	37.99589173
425	Acer ukurunduense	0	0	128.3135311	38.32822382
443	Acer ukurunduense	0	0	128.3228968	38.27316284
377	Acer ukurunduense	0	0	128.4289769	38.05449249
238	Acer ukurunduense	0	0	128.3644285	37.90098424
468	Acer ukurunduense	0	0	128.5540926	37.79025192
474	Acer ukurunduense	0	0	128.5602336	37.78511564
484	Acer ukurunduense	0	0	128.5666431	37.78700469
602	Acer ukurunduense	0	0	128.453972	37.73418404
661	Acer ukurunduense	0	0	128.3180909	37.6657233
798	Acer ukurunduense	0	0	128.2816541	37.59872387
804	Acer ukurunduense	0	0	128.2835794	37.59508209
619	Acer ukurunduense	0	0	128.6620752	37.76013433
1317	Acer ukurunduense	0	0	128.6028637	37.46321642
512	Acer ukurunduense	0	0	128.9500849	37.45158467
541	Acer ukurunduense	0	0	129.0042346	37.41547025
835	Aconitum chiisanense	0	0	128.1309385	37.65493197
179	Aconitum chiisanense	0	0	128.6150067	36.0262625
879	Aconitum koreanum	1	0	127.4433	38.1050197
2018	Aconitum koreanum	1	0	127.9337052	37.92685467
1435	Aconitum koreanum	1	0	128.1377416	37.52107874
779	Aconitum koreanum	1	0	128.5860401	37.28306591
1673	Aconitum koreanum	1	0	127.8365195	36.54570116
1656	Aconitum koreanum	1	0	128.4832096	37.11572457
1580	Aconitum koreanum	1	0	127.0230089	34.78008998
1421	Aconitum trilobum	1	1	128.2820684	36.09488198
1422	Aconitum trilobum	1	1	128.2769625	36.09043381
1621	Aconitum trilobum	1	1	128.103808	35.96225354
1846	Aconitum trilobum	1	1	127.6782674	35.35674925
2108	Aconitum trilobum	1	1	128.0817148	35.66313101
1539	Aconitum trilobum	1	1	127.6053655	35.10175214
1750	Aconitum trilobum	1	1	128.2081886	35.3630509
1587	Aconitum trilobum	1	1	128.4023475	35.19292888
1588	Aconitum trilobum	1	1	128.4082995	35.1850278
1592	Aconitum trilobum	1	1	128.2626195	35.07067232
248	Adenophora grandiflora	0	0	128.3699589	37.8956179
1311	Adenophora grandiflora	0	0	128.5543355	37.45635817
1826	Aegopodium alpestre	0	0	128.9049727	37.56931042
1516	Aegopodium alpestre	0	0	128.4813362	36.96382652
699	Ajuga spectabilis	0	1	127.9289284	36.84246711
700	Ajuga spectabilis	0	1	127.9163599	36.8342305
736	Ajuga spectabilis	0	1	127.626821	36.53849075
681	Ajuga spectabilis	0	1	128.1047007	36.88111609
697	Ajuga spectabilis	0	1	128.1022878	36.7756447
305	Ajuga spectabilis	0	1	127.3334304	35.07646482
306	Ajuga spectabilis	0	1	127.3408964	35.07202843
432	Allium senescens	0	0	128.3128828	38.32995578
995	Allium senescens	0	0	127.5491512	37.66903683
993	Allium senescens	0	0	127.5490824	37.66762105
903	Allium senescens	0	0	127.7967255	37.66894508
1139	Allium victorialis var. platyphyllum	0	0	128.5795152	37.45984708
276	Allium victorialis var. platyphyllum	0	0	127.5167288	35.34583539
877	Anemone koraiensis	0	1	127.441024	38.10663901
892	Anemone koraiensis	0	1	127.4025421	38.01650812
2019	Anemone koraiensis	0	1	127.9550289	37.8870015
435	Anemone koraiensis	0	1	128.3193278	38.31477748
832	Anemone koraiensis	0	1	128.1340667	37.65456418
464	Anemone koraiensis	0	1	128.5444503	37.79336351
482	Anemone koraiensis	0	1	128.5650703	37.78721814
515	Anemone koraiensis	0	1	128.9569337	37.44967823
2081	Anemone koraiensis	0	1	128.1918412	36.77035523
2082	Anemone koraiensis	0	1	128.2167134	36.76955681
1521	Anemone koraiensis	0	1	128.5013894	36.93884555
1464	Anemone koraiensis	0	1	128.9093858	37.11760582
1468	Anemone koraiensis	0	1	128.9080041	37.11617312
1472	Anemone koraiensis	0	1	128.9081357	37.11336896
1480	Anemone koraiensis	0	1	128.9136738	37.10616692
1497	Anemone koraiensis	0	1	128.9465655	37.10062083
1498	Anemone koraiensis	0	1	128.944839	37.09887091
1501	Anemone koraiensis	0	1	128.9446071	37.09768923
1505	Anemone koraiensis	0	1	128.9625131	37.04329364
196	Anemone koraiensis	0	1	128.7229269	36.02016177
1800	Anemone narcissiflora	0	0	128.48752	38.15807459
1774	Anemone narcissiflora	0	0	128.4520971	38.14682205
382	Anemone narcissiflora	0	0	128.4282297	38.0463477
2183	Anemone reflexa	0	0	127.2075132	36.36505467
2116	Anemone reflexa	0	0	127.7982774	38.2011293
1546	Anemone reflexa	0	0	127.3833634	38.09511608
2039	Anemone reflexa	0	0	127.905897	38.07740118
1783	Anemone reflexa	0	0	128.303892	38.17495548
1788	Anemone reflexa	0	0	128.4022563	38.17784803
1812	Anemone reflexa	0	0	128.4411758	38.23599086
1772	Anemone reflexa	0	0	128.3422242	38.12116138
2031	Anemone reflexa	0	0	127.961977	37.83799523
1957	Anemone reflexa	0	0	127.9641924	37.25964478
1818	Anemone reflexa	0	0	128.8720235	37.58553936
1445	Anemone reflexa	0	0	128.7699911	37.41942304
1953	Anemone reflexa	0	0	127.9026869	37.22904637
1665	Anemone reflexa	0	0	127.8772225	36.56614712
1666	Anemone reflexa	0	0	127.8746518	36.55166447
1659	Anemone reflexa	0	0	128.5047227	37.11749964
1676	Anemone reflexa	0	0	127.8693388	36.4752028
1512	Anemone reflexa	0	0	128.4813362	36.96382665
1617	Anemone reflexa	0	0	128.066054	36.70666757
2083	Anemone reflexa	0	0	128.190084	36.77219692
1927	Anemone reflexa	0	0	128.7316419	37.2165183
1929	Anemone reflexa	0	0	128.7382986	37.21363997
1937	Anemone reflexa	0	0	128.7601713	37.21721076
1471	Anemone reflexa	0	0	128.9068686	37.11382041
1465	Anemone reflexa	0	0	128.9081118	37.11778796
1490	Anemone reflexa	0	0	128.9326617	37.09351956
1463	Anemone reflexa	0	0	129.0240843	36.99695733
1704	Anemone reflexa	0	0	129.1963895	36.89928736
1697	Anemone reflexa	0	0	129.1000901	36.85302962
1607	Anemone reflexa	0	0	129.1549737	36.39644152
2216	Anemone reflexa	0	0	128.9462064	36.32546313
880	Angelica gigas	0	0	127.4417516	38.10434212
33	Angelica gigas	0	0	127.5161061	37.9983978
1380	Angelica gigas	0	0	127.5610055	37.99482434
43	Angelica gigas	0	0	127.5655597	37.98481394
965	Angelica gigas	0	0	127.6157876	37.57759551
650	Angelica gigas	0	0	128.3155267	37.83459025
454	Angelica gigas	0	0	128.5639744	37.82449703
503	Angelica gigas	0	0	128.4504193	37.76508649
660	Angelica gigas	0	0	128.3192625	37.66774187
805	Angelica gigas	0	0	128.2850446	37.59206957
508	Angelica gigas	0	0	128.9663805	37.46398806
678	Angelica gigas	0	0	128.1062146	36.88403008
1332	Angelica gigas	0	0	128.607112	36.65801797
1335	Angelica gigas	0	0	128.8137049	36.62229994
173	Angelica gigas	0	0	128.5838688	36.03665938
246	Angelica tenuissima	0	0	128.3322331	37.89237143
796	Angelica tenuissima	0	0	128.3555844	37.68578487
677	Angelica tenuissima	0	0	128.1010589	36.8911164
947	Angelica tenuissima	0	0	128.4459334	36.8719459
1391	Angelica tenuissima	0	0	128.525516	35.7153736
1393	Angelica tenuissima	0	0	128.5254258	35.71433966
1392	Angelica tenuissima	0	0	128.526916	35.71483833
1367	Arisaema heterophyllum	0	0	127.6502541	37.82578253
272	Arisaema heterophyllum	0	0	127.4476318	37.44140684
269	Arisaema heterophyllum	0	0	127.4277611	37.43674708
29	Aristolochia contorta	0	0	127.6076695	38.01219248
30	Aristolochia contorta	0	0	127.626955	37.84102893
265	Aristolochia contorta	0	0	127.4236466	37.44832787
18	Aristolochia contorta	0	0	128.0965962	37.81312908
17	Aristolochia contorta	0	0	128.0463929	37.80545414
819	Aristolochia contorta	0	0	128.085244	37.74009882
20	Aristolochia contorta	0	0	128.0235293	37.69298759
829	Aristolochia contorta	0	0	128.1105406	37.64051397
826	Aristolochia contorta	0	0	128.1388872	37.6537155
637	Aristolochia contorta	0	0	128.2287741	37.59883727
775	Aristolochia contorta	0	0	128.6169843	37.34071166
705	Aristolochia contorta	0	0	127.5685526	36.63712095
263	Aristolochia contorta	0	0	128.2607852	36.8145008
1006	Aristolochia contorta	0	0	128.4169447	36.84991769
149	Aristolochia contorta	0	0	128.7708696	36.20130333
160	Aristolochia contorta	0	0	128.7793466	36.18799379
165	Aristolochia contorta	0	0	128.8817814	36.23507093
68	Aristolochia contorta	0	0	127.2788292	35.79574204
953	Aristolochia contorta	0	0	126.7726714	35.48141932
217	Aristolochia contorta	0	0	128.5540725	35.51497639
223	Aristolochia contorta	0	0	128.6774957	35.57589479
406	Aristolochia manshuriensis	0	0	128.4191983	38.02100512
231	Aristolochia manshuriensis	0	0	128.3801122	37.91427291
470	Aristolochia manshuriensis	0	0	128.5627162	37.79066765
472	Aristolochia manshuriensis	0	0	128.5566867	37.78665498
506	Aristolochia manshuriensis	0	0	128.455201	37.76160142
745	Aristolochia manshuriensis	0	0	128.618897	37.35148179
595	Aristolochia manshuriensis	0	0	128.8968204	37.43565249
596	Aristolochia manshuriensis	0	0	128.9073931	37.40911978
592	Aristolochia manshuriensis	0	0	128.9299151	37.41652606
533	Aristolochia manshuriensis	0	0	128.9635946	37.40610856
550	Aristolochia manshuriensis	0	0	129.0318799	37.40955902
566	Aristolochia manshuriensis	0	0	129.0059079	37.32383493
560	Aristolochia manshuriensis	0	0	129.0093338	37.32207899
559	Aristolochia manshuriensis	0	0	129.0104611	37.32183348
585	Aristolochia manshuriensis	0	0	129.0095047	37.16533278
1155	Aristolochia manshuriensis	0	0	129.2869194	36.33326007
1194	Aristolochia manshuriensis	0	0	129.2536216	36.27359593
1191	Aristolochia manshuriensis	0	0	129.2666134	36.28235694
1199	Aristolochia manshuriensis	0	0	129.2756572	36.27456461
1170	Aristolochia manshuriensis	0	0	129.2992481	36.30263354
1203	Aristolochia manshuriensis	0	0	129.2931404	36.27588593
1302	Aristolochia manshuriensis	0	0	129.2775447	36.24790157
1235	Aristolochia manshuriensis	0	0	129.2415199	36.27104929
1236	Aristolochia manshuriensis	0	0	129.2426832	36.2711111
1237	Aristolochia manshuriensis	0	0	129.2436694	36.27130163
1238	Aristolochia manshuriensis	0	0	129.2442147	36.2714168
1297	Aristolochia manshuriensis	0	0	129.2827515	36.25127184
1175	Aristolochia manshuriensis	0	0	129.3229122	36.29728849
837	Asarum maculatum	0	1	128.0619823	37.59416949
774	Asarum maculatum	0	1	127.5299815	35.60943704
843	Astragalus membranaceus	0	0	128.0858904	37.74286073
842	Astragalus membranaceus	0	0	128.0932534	37.71482926
1706	Astragalus membranaceus	0	0	129.2059943	36.88465418
2231	Astragalus membranaceus	0	0	129.1134162	36.062888
672	Berchemia berchemiaefolia	0	0	128.1192245	36.8821067
1597	Berchemia berchemiaefolia	0	0	129.0586781	36.50516284
1605	Berchemia berchemiaefolia	0	0	129.1640632	36.39960165
1161	Berchemia berchemiaefolia	0	0	129.2763297	36.33130287
1145	Berchemia berchemiaefolia	0	0	129.2874337	36.34015499
1146	Berchemia berchemiaefolia	0	0	129.288991	36.33891282
1159	Berchemia berchemiaefolia	0	0	129.2837717	36.3328545
1156	Berchemia berchemiaefolia	0	0	129.2855929	36.33332006
1162	Berchemia berchemiaefolia	0	0	129.2863676	36.32401037
1181	Berchemia berchemiaefolia	0	0	129.2982147	36.29008699
1182	Berchemia berchemiaefolia	0	0	129.3014238	36.2876583
1227	Berchemia berchemiaefolia	0	0	129.2760413	36.25502436
1228	Berchemia berchemiaefolia	0	0	129.2760981	36.25452293
1304	Berchemia berchemiaefolia	0	0	129.2759608	36.25023072
1232	Berchemia berchemiaefolia	0	0	129.2778473	36.25339274
1206	Berchemia berchemiaefolia	0	0	129.2901373	36.26337696
1207	Berchemia berchemiaefolia	0	0	129.2914475	36.2634866
1205	Berchemia berchemiaefolia	0	0	129.2878785	36.26251568
1208	Berchemia berchemiaefolia	0	0	129.292816	36.26315249
1212	Berchemia berchemiaefolia	0	0	129.2920618	36.26226957
1211	Berchemia berchemiaefolia	0	0	129.2926163	36.26257459
1209	Berchemia berchemiaefolia	0	0	129.2933188	36.26246931
1210	Berchemia berchemiaefolia	0	0	129.292883	36.26191715
1213	Berchemia berchemiaefolia	0	0	129.2953069	36.26300853
1218	Berchemia berchemiaefolia	0	0	129.3060231	36.25812624
1219	Berchemia berchemiaefolia	0	0	129.3064941	36.2571742
1222	Berchemia berchemiaefolia	0	0	129.3099024	36.25551122
1243	Berchemia berchemiaefolia	0	0	129.2341168	36.24717317
1247	Berchemia berchemiaefolia	0	0	129.2334982	36.23721521
1589	Bistorta alopecuroides	0	0	128.18802	35.20336277
1584	Bistorta alopecuroides	0	0	128.4064012	35.19616401
1813	Bupleurum euphorbioides	0	1	128.4390064	38.21811192
1798	Bupleurum euphorbioides	0	1	128.4966143	38.18133279
1799	Bupleurum euphorbioides	0	1	128.4877259	38.15787296
1773	Bupleurum euphorbioides	0	1	128.4585468	38.14797857
1002	Bupleurum euphorbioides	0	1	128.4450318	36.86613012
1135	Bupleurum falcatum	0	0	128.6024929	37.46217902
571	Bupleurum falcatum	0	0	129.0040386	37.32816788
1147	Bupleurum falcatum	0	0	129.2990123	36.33835498
143	Bupleurum falcatum	0	0	128.9225858	36.22434335
138	Bupleurum falcatum	0	0	129.0545462	36.14905434
216	Bupleurum falcatum	0	0	128.411235	35.44248008
221	Bupleurum falcatum	0	0	128.6953721	35.58238457
815	Buxus microphylla var. koreana	0	0	128.5575824	37.28849224
816	Buxus microphylla var. koreana	0	0	128.5624122	37.28472246
817	Buxus microphylla var. koreana	0	0	128.5681634	37.28002717
862	Buxus microphylla var. koreana	0	0	128.5587101	37.26489712
860	Buxus microphylla var. koreana	0	0	128.5844601	37.27180721
861	Buxus microphylla var. koreana	0	0	128.5767867	37.26804211
1016	Buxus microphylla var. koreana	0	0	128.5978665	37.27778661
549	Buxus microphylla var. koreana	0	0	129.02627	37.40995409
563	Buxus microphylla var. koreana	0	0	129.011608	37.32498339
63	Buxus microphylla var. koreana	0	0	127.2204476	35.95324347
59	Buxus microphylla var. koreana	0	0	127.3362643	35.91898943
90	Calanthe discolor	0	0	126.597367	35.27041944
115	Calanthe discolor	0	0	126.5537547	35.19195979
1554	Campylotropis macrocarpa	0	0	126.6032173	36.40575916
2165	Campylotropis macrocarpa	0	0	127.2392817	36.20770594
1662	Campylotropis macrocarpa	0	0	127.823311	36.6586304
1667	Campylotropis macrocarpa	0	0	127.7976528	36.62125039
1675	Campylotropis macrocarpa	0	0	127.785795	36.51215632
2086	Campylotropis macrocarpa	0	0	128.16295	36.33759422
1636	Cardamine koreana	0	1	128.4307605	37.31974791
589	Cardamine koreana	0	1	128.9045901	37.41681671
536	Cardamine koreana	0	1	128.9588026	37.40337833
555	Cardamine koreana	0	1	129.0362808	37.30696049
1506	Cardamine lyrate	0	0	128.9829972	37.03998974
1507	Cardamine lyrate	0	0	128.9844977	37.03824034
1628	Carex kujujana	0	0	126.8900883	35.3404354
2194	Carex kujujana	0	0	127.0206066	35.1559554
1759	Carex kujujana	0	0	126.3456491	34.64117476
1696	Carex ligulata var. austrokoreensis	0	0	126.5876875	35.61771134
1756	Carex ligulata var. austrokoreensis	0	0	126.6257236	34.4663638
77	Carpinus coreana	0	0	126.3978557	35.31534993
98	Carpinus coreana	0	0	126.4352219	35.1740189
298	Celtis choseniana	0	1	126.3688564	36.80629419
977	Celtis choseniana	0	1	127.6130098	37.56101105
638	Celtis choseniana	0	1	128.2263387	37.59754195
1312	Celtis choseniana	0	1	128.5623486	37.43922643
683	Celtis choseniana	0	1	128.0412895	36.7684784
1124	Celtis choseniana	0	1	128.2983339	36.09661618
1328	Celtis choseniana	0	1	128.6079169	36.65979816
1329	Celtis choseniana	0	1	128.6090436	36.65955502
1326	Celtis choseniana	0	1	128.7377669	36.73879952
1327	Celtis choseniana	0	1	128.7307028	36.73438243
150	Celtis choseniana	0	1	128.7757483	36.20140054
71	Celtis choseniana	0	1	127.2766753	35.79035066
106	Cephalotaxus koreana	0	0	126.5577167	35.19438644
302	Cephalotaxus koreana	0	0	127.3453753	35.08985573
301	Cephalotaxus koreana	0	0	127.3416483	35.0893363
119	Chionanthus retusa	0	0	126.5485688	35.20243984
95	Chionanthus retusa	0	0	126.6335421	35.25980443
1645	Chrysosplenium ramosum	0	0	128.2864592	37.41463258
1647	Chrysosplenium ramosum	0	0	128.3028876	37.41667971
1466	Chrysosplenium ramosum	0	0	128.9091597	37.11663951
1470	Chrysosplenium ramosum	0	0	128.9080981	37.11455505
1698	Chrysosplenium ramosum	0	0	129.0987214	36.8534625
2103	Chrysosplenium ramosum	0	0	128.1056663	35.8599
2156	Cimicifuga heracleifolia	0	0	127.0909091	38.2355587
2153	Cimicifuga heracleifolia	0	0	127.2073908	38.18485609
1548	Cimicifuga heracleifolia	0	0	126.6439775	36.4737754
1549	Cimicifuga heracleifolia	0	0	126.6449599	36.4732507
1550	Cimicifuga heracleifolia	0	0	126.6457782	36.47289039
2161	Cimicifuga heracleifolia	0	0	126.8781747	36.40966619
2182	Cimicifuga heracleifolia	0	0	127.2136177	36.36758458
2180	Cimicifuga heracleifolia	0	0	127.2780689	36.39620239
2113	Cimicifuga heracleifolia	0	0	127.7256808	38.27833119
2125	Cimicifuga heracleifolia	0	0	127.7940597	38.17044239
2139	Cimicifuga heracleifolia	0	0	127.6146688	38.11923165
2042	Cimicifuga heracleifolia	0	0	127.7539805	38.02983761
2041	Cimicifuga heracleifolia	0	0	127.9058659	38.07700671
2040	Cimicifuga heracleifolia	0	0	127.8865965	38.07652996
2021	Cimicifuga heracleifolia	0	0	127.9327053	37.882559
2023	Cimicifuga heracleifolia	0	0	127.9597186	37.88123975
2026	Cimicifuga heracleifolia	0	0	127.9597186	37.88123975
1793	Cimicifuga heracleifolia	0	0	128.3790366	38.16692662
1794	Cimicifuga heracleifolia	0	0	128.4380334	38.21001762
1641	Cimicifuga heracleifolia	0	0	128.376507	37.27587799
1632	Cimicifuga heracleifolia	0	0	128.4378037	37.33957671
1910	Cimicifuga heracleifolia	0	0	128.6523763	37.61538203
1909	Cimicifuga heracleifolia	0	0	128.6535247	37.61664476
1906	Cimicifuga heracleifolia	0	0	128.7344436	37.6083547
1901	Cimicifuga heracleifolia	0	0	128.8261642	37.58244377
1902	Cimicifuga heracleifolia	0	0	128.6848292	37.52486516
1903	Cimicifuga heracleifolia	0	0	128.6847214	37.52223156
1444	Cimicifuga heracleifolia	0	0	128.7703923	37.41863603
1442	Cimicifuga heracleifolia	0	0	128.7627496	37.41484499
1960	Cimicifuga heracleifolia	0	0	127.560382	36.83754792
1669	Cimicifuga heracleifolia	0	0	127.7947117	36.60942763
1919	Cimicifuga heracleifolia	0	0	128.5311096	37.21612407
1920	Cimicifuga heracleifolia	0	0	128.5539742	37.21193337
1664	Cimicifuga heracleifolia	0	0	127.8904446	36.5714749
1672	Cimicifuga heracleifolia	0	0	127.8693941	36.54414512
1657	Cimicifuga heracleifolia	0	0	128.4858319	37.11396004
1663	Cimicifuga heracleifolia	0	0	127.9035875	36.56983577
1677	Cimicifuga heracleifolia	0	0	127.862106	36.47163307
2230	Cimicifuga heracleifolia	0	0	127.8165287	36.07266046
2097	Cimicifuga heracleifolia	0	0	127.9680139	36.11701874
2095	Cimicifuga heracleifolia	0	0	127.9204665	36.07100165
2096	Cimicifuga heracleifolia	0	0	127.9288436	36.04797435
1924	Cimicifuga heracleifolia	0	0	128.7126174	37.19528828
1922	Cimicifuga heracleifolia	0	0	128.6184442	37.16972699
1921	Cimicifuga heracleifolia	0	0	128.6239484	37.17252553
1926	Cimicifuga heracleifolia	0	0	128.7289515	37.21544516
1930	Cimicifuga heracleifolia	0	0	128.7319218	37.21354785
1928	Cimicifuga heracleifolia	0	0	128.7341571	37.21499837
1934	Cimicifuga heracleifolia	0	0	128.76229	37.22858119
2072	Cimicifuga heracleifolia	0	0	128.8068651	37.17266243
1449	Cimicifuga heracleifolia	0	0	128.915834	37.16811813
1452	Cimicifuga heracleifolia	0	0	128.9397513	37.16760675
1457	Cimicifuga heracleifolia	0	0	128.9306029	37.16174062
1703	Cimicifuga heracleifolia	0	0	129.1944532	36.90059113
1708	Cimicifuga heracleifolia	0	0	129.2446709	36.76353841
1701	Cimicifuga heracleifolia	0	0	129.1646655	36.84640949
2217	Cimicifuga heracleifolia	0	0	128.9471762	36.32526391
1578	Cimicifuga heracleifolia	0	0	126.9814996	34.7000236
1583	Cimicifuga heracleifolia	0	0	127.1740927	34.72433044
2089	Cimicifuga heracleifolia	0	0	127.8526959	36.04177198
2090	Cimicifuga heracleifolia	0	0	127.8515465	36.03655739
1557	Cimicifuga heracleifolia	0	0	127.4392495	35.52754612
1624	Cimicifuga heracleifolia	0	0	128.1178262	35.96036597
1568	Cimicifuga heracleifolia	0	0	127.6352558	35.09522798
1762	Cimicifuga heracleifolia	0	0	129.4146733	35.88765155
1716	Cimicifuga heracleifolia	0	0	129.036419	35.63218295
940	Cirsium chanroenicum	0	0	128.4301949	36.89079129
1026	Cirsium chanroenicum	0	0	128.3023755	36.10219709
1323	Cirsium chanroenicum	0	0	128.6869195	37.05253735
141	Cirsium chanroenicum	0	0	128.9255848	36.22782167
139	Cirsium chanroenicum	0	0	129.0076253	36.12314963
74	Cirsium chanroenicum	0	0	127.2843795	35.78900591
282	Cirsium chanroenicum	0	0	127.4768407	35.72287283
1390	Cirsium chanroenicum	0	0	128.5242711	35.71665444
989	Cirsium setidens	0	0	127.5492825	37.67100948
847	Cirsium setidens	0	0	127.7188835	37.62808147
854	Cirsium setidens	0	0	127.8063165	37.68658161
853	Cirsium setidens	0	0	127.807672	37.68628823
175	Cirsium setidens	0	0	128.593946	36.03165192
2132	Cirsium vlassovianum	0	0	127.5583359	38.23257656
2127	Cirsium vlassovianum	0	0	127.6028003	38.28342179
1897	Cirsium vlassovianum	0	0	127.9307482	38.28468959
2149	Cirsium vlassovianum	0	0	127.4925848	38.11319365
716	Clematis brachyura	0	1	127.5530287	36.62821813
726	Clematis brachyura	0	1	127.6323198	36.58080297
732	Clematis brachyura	0	1	127.64435	36.54319011
501	Clematis chiisanensis	0	0	128.4957339	37.77713097
466	Clematis chiisanensis	0	0	128.548843	37.79162086
608	Clematis chiisanensis	0	0	128.4658711	37.72675699
492	Clematis chiisanensis	0	0	128.5663245	37.76900255
741	Clematis chiisanensis	0	0	128.6224259	37.36228346
851	Clematis patens	0	0	127.8124791	37.69764902
963	Clematis patens	0	0	127.5581436	37.5365643
727	Clematis patens	0	0	127.6430557	36.58245338
733	Clematis patens	0	0	127.619622	36.53594769
921	Clematis patens	0	0	127.1193379	36.04328582
200	Clematis patens	0	0	128.7213673	36.00801848
32	Clintonia udensis	0	0	127.5161061	37.9983978
414	Clintonia udensis	0	0	128.3573242	38.09657463
249	Clintonia udensis	0	0	128.362692	37.88992142
722	Clintonia udensis	0	0	127.6093257	36.69816665
1370	Cnidium tachiroei	0	0	127.508636	37.99825285
836	Cnidium tachiroei	0	0	128.1324217	37.6546644
621	Cnidium tachiroei	0	0	128.583634	37.74211742
622	Cnidium tachiroei	0	0	128.5875876	37.73708422
222	Cnidium tachiroei	0	0	128.6965928	35.58141315
889	Codonopsis lanceolata	0	0	127.366136	37.969205
857	Codonopsis lanceolata	0	0	127.4212745	38.12076888
885	Codonopsis lanceolata	0	0	127.4325928	38.06991448
234	Codonopsis lanceolata	0	0	128.3779104	37.90788139
576	Codonopsis lanceolata	0	0	128.9633615	37.48854741
593	Codonopsis lanceolata	0	0	128.9292272	37.41892845
530	Codonopsis lanceolata	0	0	128.9685509	37.41224326
543	Codonopsis lanceolata	0	0	129.0278479	37.44071294
556	Codonopsis lanceolata	0	0	129.015876	37.31760994
686	Codonopsis lanceolata	0	0	128.0444918	36.77139884
262	Codonopsis lanceolata	0	0	128.2704948	36.81935169
583	Codonopsis lanceolata	0	0	129.0045059	37.15555256
340	Codonopsis lanceolata	0	0	129.145314	37.22248045
1157	Codonopsis lanceolata	0	0	129.2849142	36.33369866
1149	Codonopsis lanceolata	0	0	129.291752	36.33572318
1150	Codonopsis lanceolata	0	0	129.2910684	36.33512047
1160	Codonopsis lanceolata	0	0	129.2830331	36.33281086
1166	Codonopsis lanceolata	0	0	129.2824839	36.30416688
1169	Codonopsis lanceolata	0	0	129.2924563	36.30289856
1180	Codonopsis lanceolata	0	0	129.2946466	36.29325377
1174	Codonopsis lanceolata	0	0	129.3118869	36.30231303
1171	Codonopsis lanceolata	0	0	129.3012475	36.30190231
1202	Codonopsis lanceolata	0	0	129.2840984	36.27551999
1177	Codonopsis lanceolata	0	0	129.3182018	36.2875269
1200	Codonopsis lanceolata	0	0	129.2809891	36.27157648
1275	Codonopsis lanceolata	0	0	129.2479832	36.2391805
1293	Codonopsis lanceolata	0	0	129.2807357	36.25294048
1307	Codonopsis lanceolata	0	0	129.29217	36.24331703
1252	Codonopsis lanceolata	0	0	129.2332242	36.23301933
1253	Codonopsis lanceolata	0	0	129.2328706	36.23237801
1176	Codonopsis lanceolata	0	0	129.3230737	36.29632316
1178	Codonopsis lanceolata	0	0	129.3219747	36.28810805
1223	Codonopsis lanceolata	0	0	129.3248333	36.2646518
1255	Codonopsis lanceolata	0	0	129.2319186	36.16584838
1258	Codonopsis lanceolata	0	0	129.2243967	36.14866154
1259	Codonopsis lanceolata	0	0	129.2237082	36.14800549
347	Codonopsis lanceolata	0	0	129.1382182	36.23189004
1260	Codonopsis lanceolata	0	0	129.1471553	36.16449173
1263	Codonopsis lanceolata	0	0	129.1409401	36.15488392
1264	Codonopsis lanceolata	0	0	129.1396019	36.15400907
1262	Codonopsis lanceolata	0	0	129.1418822	36.15541052
1261	Codonopsis lanceolata	0	0	129.1470753	36.15682249
938	Codonopsis lanceolata	0	0	126.4181002	35.39863619
951	Codonopsis lanceolata	0	0	126.782751	35.46669052
304	Codonopsis lanceolata	0	0	127.3373853	35.08033989
738	Codonopsis lanceolata	0	0	127.6027827	35.65002229
753	Codonopsis lanceolata	0	0	127.6371407	35.66856807
761	Codonopsis lanceolata	0	0	127.6467857	35.50714265
758	Codonopsis lanceolata	0	0	127.686298	35.60348369
1008	Convallaria keiskei	0	0	127.5504515	37.6671504
1009	Convallaria keiskei	0	0	127.5503253	37.66587418
723	Convallaria keiskei	0	0	127.6139382	36.70020454
725	Convallaria keiskei	0	0	127.6029392	36.67585634
702	Convallaria keiskei	0	0	127.5726449	36.63965909
730	Convallaria keiskei	0	0	127.6214605	36.58649474
919	Convallaria keiskei	0	0	127.1278395	36.04309766
176	Convallaria keiskei	0	0	128.5991426	36.02748857
188	Convallaria keiskei	0	0	128.6934485	36.00857128
1767	Corydalis grandicalyx	0	1	128.4476083	38.11617126
1513	Corydalis grandicalyx	0	1	128.4813363	36.96382661
2028	Corydalis maculata	0	0	127.9601806	37.87110384
1649	Corydalis maculata	0	0	128.3042805	37.41135831
1633	Corydalis maculata	0	0	128.4375372	37.34109624
1639	Corydalis maculata	0	0	128.482382	37.25846178
1658	Corydalis maculata	0	0	128.505954	37.11639197
882	Corylopsis coreana	0	0	127.4459549	38.08431334
285	Corylopsis coreana	0	0	127.341146	35.08913163
1357	Corylopsis coreana	0	0	127.2788011	34.99791228
2055	Corylopsis coreana	0	0	127.0739678	34.9434627
1581	Corylopsis coreana	0	0	127.019691	34.77688266
2203	Corylopsis coreana	0	0	126.9092718	34.53736818
1558	Corylopsis coreana	0	0	127.4538232	35.52203635
1559	Corylopsis coreana	0	0	127.4530577	35.52103981
1560	Corylopsis coreana	0	0	127.4544774	35.52087244
1561	Corylopsis coreana	0	0	127.4562883	35.51975821
1562	Corylopsis coreana	0	0	127.455256	35.5183035
1830	Corylopsis coreana	0	0	127.5796495	35.37131487
1543	Corylopsis coreana	0	0	127.4867109	35.15403488
1873	Corylopsis coreana	0	0	127.7998366	35.37896793
1848	Corylopsis coreana	0	0	127.6794419	35.31356317
1849	Corylopsis coreana	0	0	127.6822654	35.30151292
1864	Corylopsis coreana	0	0	127.8896704	35.37306838
1542	Corylopsis coreana	0	0	127.5248907	35.03782099
1538	Corylopsis coreana	0	0	127.5988618	35.11044432
1565	Corylopsis coreana	0	0	127.6291507	35.11020509
1569	Corylopsis coreana	0	0	127.629653	35.09317771
1570	Corylopsis coreana	0	0	127.651647	34.99576993
1752	Corylopsis coreana	0	0	127.8690208	35.00000329
1574	Crataegus komarovii	0	0	126.6719628	34.75408531
1338	Crataegus komarovii	0	0	127.9749677	35.51405207
841	Cremastra appendiculata	0	0	128.0616397	37.57373333
105	Cremastra appendiculata	0	0	126.5593381	35.19287896
1359	Cremastra appendiculata	0	0	127.3314837	34.99904653
913	Crypsinus hastatus	0	0	127.1173824	36.05035206
1185	Crypsinus hastatus	0	0	129.2520237	36.29079194
1184	Crypsinus hastatus	0	0	129.3091061	36.27892745
1215	Crypsinus hastatus	0	0	129.2960607	36.26278239
1221	Crypsinus hastatus	0	0	129.3079862	36.25701073
924	Crypsinus hastatus	0	0	127.0608648	36.02111748
2098	Crypsinus hastatus	0	0	128.105168	35.85977912
358	Crypsinus hastatus	0	0	128.9235646	35.28675092
76	Cymbidium goeringii	0	0	126.3886251	35.31515647
97	Cymbidium goeringii	0	0	126.4437799	35.18580893
85	Cymbidium goeringii	0	0	126.6186944	35.28978551
84	Cymbidium nipponicum	1	0	126.6216952	35.28746502
1761	Cymbidium nipponicum	1	0	129.4177545	35.89153544
907	Cypripedium macranthum	0	0	127.5570263	37.57361186
848	Cypripedium macranthum	0	0	127.8234952	37.70112452
9	Cypripedium macranthum	0	0	128.3835913	37.67123889
1325	Cypripedium macranthum	0	0	128.7036318	37.03526457
1306	Cypripedium macranthum	0	0	129.2880266	36.24456669
156	Cypripedium macranthum	0	0	128.7855273	36.19639949
157	Cypripedium macranthum	0	0	128.7871941	36.19617703
158	Cypripedium macranthum	0	0	128.7883245	36.19534147
129	Cypripedium macranthum	0	0	128.9616761	36.16190661
762	Cypripedium macranthum	0	0	127.6503407	35.49548438
278	Cypripedium macranthum	0	0	127.518694	35.34864457
524	Daphne kamtschatica	0	0	128.9382757	37.42978
539	Daphne kamtschatica	0	0	129.0050575	37.44636183
535	Daphne kamtschatica	0	0	128.9608265	37.4034046
1819	Delphinium maackianum	0	0	128.8994314	37.57854215
1525	Delphinium maackianum	0	0	127.6878424	35.95329642
988	Deutzia coreana	0	0	127.5497138	37.67407182
933	Deutzia coreana	0	0	127.5661129	37.5540301
934	Deutzia coreana	0	0	127.5673273	37.55309711
982	Deutzia coreana	0	0	127.6134272	37.55646342
1715	Deutzia paniculata	0	1	129.0368118	35.63291804
2221	Deutzia paniculata	0	1	128.9790101	35.57770692
114	Dianthus superbus var. longicalycinus	0	0	126.564857	35.1951219
181	Dianthus superbus var. longicalycinus	0	0	128.6107928	36.02440842
207	Dianthus superbus var. longicalycinus	0	0	128.6066016	35.98596603
199	Dianthus superbus var. longicalycinus	0	0	128.7227673	36.01061091
214	Dianthus superbus var. longicalycinus	0	0	128.7367184	35.93861638
858	Dicentra spectabilis	0	0	127.423496	38.12027282
868	Dicentra spectabilis	0	0	127.4392181	38.1146021
881	Dicentra spectabilis	0	0	127.4427303	38.10272766
887	Dicentra spectabilis	0	0	127.4273372	38.06866446
48	Dicentra spectabilis	0	0	127.5261955	37.9739487
232	Dicentra spectabilis	0	0	128.3824072	37.9132376
1366	Dicentra spectabilis	0	0	127.6508435	37.82492117
904	Dicentra spectabilis	0	0	127.5461816	37.57875048
905	Dicentra spectabilis	0	0	127.5483021	37.57729339
979	Dicentra spectabilis	0	0	127.6134464	37.5588152
31	Dicentra spectabilis	0	0	127.6722535	37.84113527
962	Dicentra spectabilis	0	0	127.5601034	37.5480658
825	Dicentra spectabilis	0	0	128.116794	37.66097847
827	Dicentra spectabilis	0	0	128.1069875	37.64443237
844	Dicentra spectabilis	0	0	128.0682934	37.59385931
839	Dicentra spectabilis	0	0	128.0819708	37.58545803
824	Dicentra spectabilis	0	0	128.1235894	37.65365069
628	Dicentra spectabilis	0	0	128.2274538	37.61954016
633	Dicentra spectabilis	0	0	128.2267977	37.60714147
646	Dicentra spectabilis	0	0	128.2887865	37.82205886
666	Dicentra spectabilis	0	0	128.3136148	37.66148409
1163	Dicentra spectabilis	0	0	129.2828258	36.32325052
1187	Dicentra spectabilis	0	0	129.254341	36.29036343
1173	Dicentra spectabilis	0	0	129.3092833	36.30190145
1229	Dicentra spectabilis	0	0	129.2764878	36.25403442
1266	Dicentra spectabilis	0	0	129.2500179	36.24716802
1267	Dicentra spectabilis	0	0	129.2518832	36.24562813
1270	Dicentra spectabilis	0	0	129.2501264	36.24014346
1269	Dicentra spectabilis	0	0	129.2517958	36.24078089
1284	Dicentra spectabilis	0	0	129.262627	36.23702366
1292	Dicentra spectabilis	0	0	129.271691	36.25248543
1230	Dicentra spectabilis	0	0	129.2757995	36.25323924
1226	Dicentra spectabilis	0	0	129.2841541	36.25783347
1216	Dicentra spectabilis	0	0	129.299959	36.26201476
1217	Dicentra spectabilis	0	0	129.3044312	36.26298718
1220	Dicentra spectabilis	0	0	129.3070968	36.25747049
1287	Dicentra spectabilis	0	0	129.2624554	36.23464427
125	Dicentra spectabilis	0	0	128.9649007	36.17446549
915	Dicentra spectabilis	0	0	127.1225316	36.04282369
577	Dipsacus japonicus	0	0	128.9800878	37.49412685
2205	Dipsacus japonicus	0	0	129.2558071	37.09437226
1280	Dipsacus japonicus	0	0	129.2625014	36.23982667
1766	Dipsacus japonicus	0	0	129.3450436	35.80062774
1718	Dipsacus japonicus	0	0	129.0748141	35.79726337
883	Disporum ovale	0	0	127.4464347	38.08196854
27	Disporum ovale	0	0	127.5279153	38.00598542
39	Disporum ovale	0	0	127.5616323	37.99375748
372	Disporum ovale	0	0	128.4044915	38.09724521
399	Disporum ovale	0	0	128.4310362	38.01262067
467	Disporum ovale	0	0	128.5511297	37.79072421
475	Disporum ovale	0	0	128.559705	37.78305237
610	Disporum ovale	0	0	128.4458161	37.71599399
655	Disporum ovale	0	0	128.3205799	37.67399139
786	Disporum ovale	0	0	128.3659886	37.68002164
793	Disporum ovale	0	0	128.3678565	37.67345367
626	Disporum ovale	0	0	128.7795215	37.7917369
586	Disporum ovale	0	0	129.0100101	37.16651666
128	Disporum ovale	0	0	128.9645273	36.16392202
134	Disporum ovale	0	0	128.9711506	36.16202017
131	Disporum ovale	0	0	128.9635271	36.15927627
277	Disporum ovale	0	0	127.5173276	35.34878618
1346	Disporum ovale	0	0	127.9765989	35.50321027
96	Disporum sessile	0	0	126.4383076	35.17052814
107	Disporum sessile	0	0	126.556123	35.19083348
177	Disporum sessile	0	0	128.6042264	36.02726481
206	Disporum sessile	0	0	128.6038534	35.98472146
715	Dryopteris crassirhizoma	0	0	127.5537584	36.62851589
167	Dryopteris crassirhizoma	0	0	128.6061734	36.16102277
178	Dryopteris crassirhizoma	0	0	128.609167	36.02708174
187	Dryopteris crassirhizoma	0	0	128.6891579	36.00991845
209	Dryopteris crassirhizoma	0	0	128.7334476	35.94300616
2032	Echinosophora koreensis	0	1	127.9241218	38.10979172
2017	Echinosophora koreensis	0	1	127.9354556	37.9313733
366	Epimedium koreanum	0	0	128.3992542	38.47280745
2157	Epimedium koreanum	0	0	127.1066761	38.23977778
1430	Epimedium koreanum	0	0	126.9155211	37.87585058
1545	Epimedium koreanum	0	0	127.3173402	38.090567
1434	Epimedium koreanum	0	0	126.6900833	37.55094434
1431	Epimedium koreanum	0	0	126.9591364	37.7636908
1547	Epimedium koreanum	0	0	127.3845281	38.17721214
1895	Epimedium koreanum	0	0	127.9173186	38.18099336
2051	Epimedium koreanum	0	0	128.0347101	38.0565057
2052	Epimedium koreanum	0	0	128.008606	38.04328709
2053	Epimedium koreanum	0	0	128.0066016	38.0411305
1365	Epimedium koreanum	0	0	127.6286737	37.84572467
840	Epimedium koreanum	0	0	128.061462	37.57242579
439	Equisetum hyemale	0	0	128.3279594	38.26854926
645	Equisetum hyemale	0	0	128.2912126	37.82271642
487	Equisetum hyemale	0	0	128.5689566	37.78451855
504	Equisetum hyemale	0	0	128.4516331	37.76344676
599	Equisetum hyemale	0	0	128.4498669	37.74512435
783	Equisetum hyemale	0	0	128.2966106	37.66748461
799	Equisetum hyemale	0	0	128.2824837	37.59829868
1017	Equisetum hyemale	0	0	128.481741	37.59841899
489	Equisetum hyemale	0	0	128.5782989	37.77880913
499	Equisetum hyemale	0	0	128.6117013	37.76107362
525	Equisetum hyemale	0	0	128.9535979	37.43383215
532	Equisetum hyemale	0	0	128.9669794	37.40945977
870	Eranthis stellata	0	0	127.4445851	38.11326412
893	Eranthis stellata	0	0	127.4037273	38.01529181
28	Eranthis stellata	0	0	127.5273884	38.00542627
245	Eranthis stellata	0	0	128.3363967	37.89526722
483	Eranthis stellata	0	0	128.5658516	37.78687076
519	Eranthis stellata	0	0	128.957471	37.44727819
1186	Eranthis stellata	0	0	129.2531575	36.29053967
1279	Eranthis stellata	0	0	129.2615995	36.24076333
1289	Eranthis stellata	0	0	129.2622981	36.23276621
126	Eranthis stellata	0	0	128.9663592	36.17234959
132	Eranthis stellata	0	0	128.9733006	36.16398713
1387	Euonymus pauciflorus	0	0	127.5255665	38.01184725
236	Euonymus pauciflorus	0	0	128.3631377	37.90490357
491	Euonymus pauciflorus	0	0	128.5425669	37.769845
612	Euonymus pauciflorus	0	0	128.467675	37.69911884
1131	Euonymus pauciflorus	0	0	128.4247491	37.54206641
511	Euonymus pauciflorus	0	0	128.9491353	37.45255678
720	Euonymus pauciflorus	0	0	127.6131512	36.70112131
708	Euonymus pauciflorus	0	0	127.5656076	36.63512965
667	Euonymus pauciflorus	0	0	128.0984737	36.88190567
255	Euonymus pauciflorus	0	0	128.2946086	36.82054574
161	Euonymus pauciflorus	0	0	128.7774307	36.1941484
163	Euonymus pauciflorus	0	0	128.8541496	36.1419445
166	Euonymus pauciflorus	0	0	128.7955946	36.08194894
164	Euonymus pauciflorus	0	0	128.8799876	36.23583309
80	Euonymus pauciflorus	0	0	126.4079557	35.32535471
121	Euonymus pauciflorus	0	0	126.4359827	35.1700216
110	Euonymus pauciflorus	0	0	126.5582199	35.18663197
948	Eurya japonica	0	0	126.4162757	35.40091769
102	Eurya japonica	0	0	126.4421633	35.18477142
93	Eurya japonica	0	0	126.6146249	35.28608999
117	Eurya japonica	0	0	126.5502821	35.20518933
336	Eurya japonica	0	0	128.3896773	34.94948816
364	Eurya japonica	0	0	128.7606265	35.14458182
1835	Filipendula formosa	0	1	127.571689	35.31450889
1841	Filipendula formosa	0	1	127.6124399	35.32765561
1348	Filipendula formosa	0	1	127.9760183	35.49681408
56	Filipendula glaberrima	0	0	127.2300909	36.86464249
1381	Filipendula glaberrima	0	0	127.564867	37.99190982
424	Filipendula glaberrima	0	0	128.3149145	38.32957623
441	Filipendula glaberrima	0	0	128.3250489	38.27032317
398	Filipendula glaberrima	0	0	128.4348248	38.01438009
462	Filipendula glaberrima	0	0	128.5428397	37.7946845
601	Filipendula glaberrima	0	0	128.4526463	37.73612563
4	Filipendula glaberrima	0	0	128.2985884	37.60095309
1315	Filipendula glaberrima	0	0	128.536466	37.46069165
865	Filipendula glaberrima	0	0	128.537742	37.25166179
590	Filipendula glaberrima	0	0	128.9291612	37.41050063
534	Filipendula glaberrima	0	0	128.9614037	37.40542753
554	Filipendula glaberrima	0	0	129.0146123	37.38887956
570	Filipendula glaberrima	0	0	129.005374	37.3277491
706	Filipendula glaberrima	0	0	127.5682994	36.63652058
945	Filipendula glaberrima	0	0	128.4513433	36.87442621
1324	Filipendula glaberrima	0	0	128.8097585	36.97915817
1197	Filipendula glaberrima	0	0	129.2598422	36.26512661
1291	Filipendula glaberrima	0	0	129.2601222	36.22168831
1805	Forsythia ovata	0	1	128.5085621	38.17775507
1806	Forsythia ovata	0	1	128.4888557	38.15351337
1807	Forsythia ovata	0	1	128.4882187	38.15110001
1817	Forsythia ovata	0	1	128.8707099	37.58362318
1690	Forsythia saxatilis	0	1	126.9906846	37.65851575
1552	Forsythia saxatilis	0	1	126.6707477	36.45841914
1555	Forsythia saxatilis	0	1	126.780794	36.59918188
2158	Galium boreale var. vulgare	0	0	127.0901687	38.23333748
2154	Galium boreale var. vulgare	0	0	127.2080387	38.18683233
2159	Galium boreale var. vulgare	0	0	127.0546325	38.09445434
2137	Galium boreale var. vulgare	0	0	127.6166339	38.10952198
1429	Gastrodia elata	0	0	127.0933584	37.94699293
1626	Gastrodia elata	0	0	127.0299134	36.69680162
1627	Gastrodia elata	0	0	127.0169461	36.67249337
2163	Gastrodia elata	0	0	126.8808234	36.41572915
2027	Gastrodia elata	0	0	127.9575169	37.87161941
270	Gastrodia elata	0	0	127.4348034	37.44601923
538	Gastrodia elata	0	0	129.0048948	37.44869594
2227	Gastrodia elata	0	0	127.6976158	37.14194946
2226	Gastrodia elata	0	0	127.7409958	37.08922702
2229	Gastrodia elata	0	0	127.7004807	36.96938939
2228	Gastrodia elata	0	0	127.7022987	36.96930573
1620	Gastrodia elata	0	0	127.6610782	36.72959263
711	Gastrodia elata	0	0	127.5491462	36.63318331
1661	Gastrodia elata	0	0	128.4912523	37.13849928
1875	Gastrodia elata	0	0	127.6544664	36.3143675
252	Gastrodia elata	0	0	128.3010429	36.82575596
999	Gastrodia elata	0	0	128.4289992	36.86583395
2071	Gastrodia elata	0	0	128.8002136	37.16571844
2211	Gastrodia elata	0	0	129.2366194	37.07066857
1322	Gastrodia elata	0	0	128.6940657	37.04205901
1333	Gastrodia elata	0	0	128.6091707	36.65789252
1630	Gastrodia elata	0	0	126.8970998	35.33844568
1755	Gastrodia elata	0	0	126.6239599	34.46600269
1526	Gastrodia elata	0	0	127.6880372	35.94386267
1533	Gastrodia elata	0	0	127.7591511	35.85492088
1870	Gastrodia elata	0	0	127.8045045	35.40297541
1845	Gastrodia elata	0	0	127.6786221	35.35743351
1861	Gastrodia elata	0	0	127.7853891	35.32945778
1865	Gastrodia elata	0	0	127.8962709	35.37513712
1567	Gastrodia elata	0	0	127.637127	35.0986405
1343	Gastrodia elata	0	0	127.9777522	35.50641451
1585	Gastrodia elata	0	0	128.4079226	35.19480371
1586	Gastrodia elata	0	0	128.4066447	35.18918685
1713	Gastrodia elata	0	0	128.9756514	35.61780932
363	Gastrodia elata	0	0	128.7656304	35.19331108
1878	Gastrodia elata	0	0	129.1337994	35.40936238
1876	Gastrodia elata	0	0	129.1016369	35.38750632
1900	Halenia corniculata	1	0	127.9288219	38.27792029
1376	Halenia corniculata	1	0	127.5245625	38.00069524
1887	Halenia corniculata	1	0	128.1218235	38.21363875
2123	Hanabusaya asiatica	0	1	127.7951083	38.17837627
2122	Hanabusaya asiatica	0	1	127.7989764	38.17992257
2124	Hanabusaya asiatica	0	1	127.7933145	38.17521722
2126	Hanabusaya asiatica	0	1	127.7963441	38.16681031
1899	Hanabusaya asiatica	0	1	127.9274438	38.28049976
859	Hanabusaya asiatica	0	1	127.4293532	38.11810398
891	Hanabusaya asiatica	0	1	127.4005074	38.01806404
1375	Hanabusaya asiatica	0	1	127.5245625	38.00069524
1679	Hanabusaya asiatica	0	1	127.4299143	37.94401055
41	Hanabusaya asiatica	0	1	127.564867	37.99190982
1884	Hanabusaya asiatica	0	1	128.1091163	38.2273045
434	Hanabusaya asiatica	0	1	128.3156924	38.31410456
1786	Hanabusaya asiatica	0	1	128.3960317	38.17419011
1785	Hanabusaya asiatica	0	1	128.4034319	38.17867898
1787	Hanabusaya asiatica	0	1	128.4376903	38.21072594
1768	Hanabusaya asiatica	0	1	128.441847	38.15351991
1769	Hanabusaya asiatica	0	1	128.47251	38.14988683
250	Hanabusaya asiatica	0	1	128.3675242	37.88587158
458	Hanabusaya asiatica	0	1	128.5650287	37.80252888
618	Hanabusaya asiatica	0	1	128.6691114	37.76831595
1678	Hemerocallis middendorfil	0	0	127.4331506	37.94446823
1883	Hemerocallis middendorfil	0	0	128.0893554	38.25856451
1885	Hemerocallis middendorfil	0	0	128.1138345	38.22446297
1460	Hemerocallis middendorfil	0	0	128.8363721	37.05803057
1705	Hemerocallis middendorfil	0	0	129.1986921	36.89975202
1369	Hovenia dulcis	0	0	127.6577566	37.83047551
565	Hovenia dulcis	0	0	129.0080436	37.32419492
1028	Hovenia dulcis	0	0	128.2972431	36.09826094
1183	Hovenia dulcis	0	0	129.3073902	36.28038461
1224	Hovenia dulcis	0	0	129.278426	36.25859693
1281	Hovenia dulcis	0	0	129.2631429	36.23881134
1294	Hovenia dulcis	0	0	129.2805688	36.25252565
1254	Hovenia dulcis	0	0	129.2328158	36.16840244
287	Hovenia dulcis	0	0	127.3256536	35.08402208
281	Hovenia dulcis	0	0	127.4788438	35.72500868
1629	Hylomecon hylomeconoides	0	1	126.893852	35.33833774
2192	Hylomecon hylomeconoides	0	1	126.9477074	35.1564944
2196	Hylomecon hylomeconoides	0	1	127.0188629	35.14770154
2195	Hylomecon hylomeconoides	0	1	127.0218115	35.15100276
1880	Hylomecon hylomeconoides	0	1	127.2029173	35.19764816
1881	Hylomecon hylomeconoides	0	1	127.1752096	35.16226216
1879	Hylomecon hylomeconoides	0	1	127.2459065	35.26609608
2198	Hylomecon hylomeconoides	0	1	126.969564	35.12310072
2199	Hylomecon hylomeconoides	0	1	126.9749222	35.12271688
2200	Hylomecon hylomeconoides	0	1	126.9845017	35.11374921
2201	Hylomecon hylomeconoides	0	1	126.9786099	35.10907082
2202	Hylomecon hylomeconoides	0	1	126.9724497	35.1076387
2193	Hylomecon hylomeconoides	0	1	126.9990992	35.14577657
2197	Hylomecon hylomeconoides	0	1	127.0198602	35.11066786
1754	Hylomecon hylomeconoides	0	1	126.9092681	34.88928291
1882	Hylomecon hylomeconoides	0	1	127.190951	35.04022441
291	Hylomecon hylomeconoides	0	1	127.3159382	35.0814275
284	Hylomecon hylomeconoides	0	1	127.3428307	35.08945075
299	Hylomecon hylomeconoides	0	1	127.3431881	35.07202202
2056	Hylomecon hylomeconoides	0	1	127.0768035	34.94102745
2057	Hylomecon hylomeconoides	0	1	127.0773052	34.94048441
2058	Hylomecon hylomeconoides	0	1	127.0777125	34.93973468
2059	Hylomecon hylomeconoides	0	1	127.0780886	34.93911419
2060	Hylomecon hylomeconoides	0	1	127.0784646	34.93846785
2061	Hylomecon hylomeconoides	0	1	127.0788092	34.93776985
2062	Hylomecon hylomeconoides	0	1	127.0791852	34.93712351
2063	Hylomecon hylomeconoides	0	1	127.0798751	34.93658035
2064	Hylomecon hylomeconoides	0	1	127.0807848	34.93611457
1839	Hylomecon hylomeconoides	0	1	127.5877424	35.32450488
1837	Hylomecon hylomeconoides	0	1	127.5819819	35.31235199
1858	Hylomecon hylomeconoides	0	1	127.7500134	35.31011175
1544	Hylomecon hylomeconoides	0	1	127.604873	35.10006421
1541	Hylomecon hylomeconoides	0	1	127.6090928	35.08452387
1566	Hylomecon hylomeconoides	0	1	127.6459057	35.10231978
1364	Hylomecon hylomeconoides	0	1	127.4184164	34.89370148
939	Ilex cornuta	0	0	126.4179319	35.40304847
813	Ilex cornuta	0	0	126.1746002	35.08713354
297	Ilex macropoda	0	0	126.3697686	36.80724053
689	Ilex macropoda	0	0	128.0484084	36.77144526
694	Ilex macropoda	0	0	128.0966387	36.78442085
256	Ilex macropoda	0	0	128.2938	36.81634214
1005	Ilex macropoda	0	0	128.465549	36.87151023
1122	Ilex macropoda	0	0	128.2920752	36.09668369
1123	Ilex macropoda	0	0	128.292725	36.0954066
1126	Ilex macropoda	0	0	128.298166	36.09546887
1127	Ilex macropoda	0	0	128.2947966	36.09420345
1129	Ilex macropoda	0	0	128.2950118	36.09165802
1128	Ilex macropoda	0	0	128.2970297	36.09255343
1419	Ilex macropoda	0	0	128.3066164	36.09140725
1420	Ilex macropoda	0	0	128.3150138	36.09289982
1423	Ilex macropoda	0	0	128.2863091	36.08399712
79	Ilex macropoda	0	0	126.4050876	35.31310845
88	Ilex macropoda	0	0	126.6191342	35.29177547
72	Ilex macropoda	0	0	127.2771075	35.78975991
772	Ilex macropoda	0	0	127.5377211	35.61268037
739	Ilex macropoda	0	0	127.6086668	35.64524481
768	Ilex macropoda	0	0	127.6062424	35.58290189
1355	Ilex macropoda	0	0	127.9452381	35.42558161
1341	Ilex macropoda	0	0	127.9735539	35.5101236
226	Ilex macropoda	0	0	128.5654293	35.51327776
219	Ilex macropoda	0	0	128.5680375	35.51407674
225	Ilex macropoda	0	0	128.5668723	35.51367545
197	Ilex macropoda	0	0	128.7233485	36.0130591
210	Ilex macropoda	0	0	128.7277153	35.93832129
361	Ilex macropoda	0	0	128.710572	35.16831611
311	Ilex macropoda	0	0	127.4255385	34.63073929
1148	Iris ensata var. spontanea	0	0	129.2934426	36.335787
1246	Iris ensata var. spontanea	0	0	129.2269573	36.23673092
1347	Iris ensata var. spontanea	0	0	127.9775726	35.50047677
180	Iris koreana	1	1	128.6037188	36.02352824
189	Iris koreana	1	1	128.6997989	36.00930043
2033	Iris odaesanensis	0	1	127.9077097	38.07734569
459	Iris odaesanensis	0	1	128.5556764	37.80794852
481	Iris odaesanensis	0	1	128.5650916	37.78822891
1443	Iris odaesanensis	0	1	128.7691146	37.41486162
1509	Iris odaesanensis	0	1	128.4649417	36.94739541
1925	Iris odaesanensis	0	1	128.7159997	37.1962591
1931	Iris odaesanensis	0	1	128.7458319	37.21362204
1484	Iris odaesanensis	0	1	128.9160072	37.09729206
1485	Iris odaesanensis	0	1	128.9191024	37.09465556
1488	Iris odaesanensis	0	1	128.9215774	37.09143628
1710	Iris odaesanensis	0	1	129.2517232	36.80981569
1598	Iris odaesanensis	0	1	129.1745816	36.40216606
1614	Iris odaesanensis	0	1	129.156235	36.43675978
1198	Iris odaesanensis	0	1	129.2700247	36.27374784
1278	Iris odaesanensis	0	1	129.2607217	36.24253553
1283	Iris odaesanensis	0	1	129.2623393	36.23778151
1286	Iris odaesanensis	0	1	129.2620656	36.23544584
1295	Iris odaesanensis	0	1	129.2960716	36.24792391
1251	Iris odaesanensis	0	1	129.2341685	36.23356603
2215	Iris odaesanensis	0	1	128.9470852	36.32616426
343	Iris odaesanensis	0	1	129.1558671	36.24256169
136	Iris odaesanensis	0	1	128.9751948	36.16162487
186	Iris odaesanensis	0	1	128.6933465	36.01278393
1714	Iris odaesanensis	0	1	128.95763	35.6488886
2022	Iris ruthenica	1	0	127.9439135	37.88082503
2225	Iris ruthenica	1	0	127.5695371	37.46902911
2224	Iris ruthenica	1	0	127.5777312	37.4550865
2112	Iris ruthenica	1	0	128.0812257	35.66950063
2111	Iris ruthenica	1	0	128.0821117	35.66821965
2109	Iris ruthenica	1	0	128.0818925	35.66413446
2107	Iris ruthenica	1	0	128.0815804	35.65924606
2106	Iris ruthenica	1	0	128.0814641	35.656701
58	Iris savatieri	0	0	127.2124497	36.85475656
717	Iris savatieri	0	0	127.5584448	36.62646424
1361	Iris savatieri	0	0	127.3123482	34.97940936
1345	Iris savatieri	0	0	127.9670082	35.50100269
1625	Isopyrum mandshuricum	0	0	127.0272167	36.69743273
894	Isopyrum mandshuricum	0	0	127.4021146	38.01617283
642	Isopyrum raddeanum	0	0	128.3039424	37.8355397
478	Isopyrum raddeanum	0	0	128.5650804	37.78769946
133	Isopyrum raddeanum	0	0	128.9750111	36.16312217
2150	Jeffersonia dubia	0	0	127.1369137	38.12690346
1601	Jeffersonia dubia	0	0	129.1543409	36.39633313
1751	Jeffersonia dubia	0	0	128.0560046	35.31527484
1395	Jeffersonia dubia	0	0	128.5970816	35.81381053
273	Kalopanax pictus	0	0	126.4177259	37.61941455
856	Kalopanax pictus	0	0	127.4184908	38.12019301
867	Kalopanax pictus	0	0	127.4268567	38.11376874
884	Kalopanax pictus	0	0	127.4467335	38.08030779
35	Kalopanax pictus	0	0	127.5246572	37.99298164
1382	Kalopanax pictus	0	0	127.5610775	37.98953412
418	Kalopanax pictus	0	0	128.3545895	38.39719024
379	Kalopanax pictus	0	0	128.4380262	38.05583839
235	Kalopanax pictus	0	0	128.3746458	37.90654436
908	Kalopanax pictus	0	0	127.5585872	37.57337838
926	Kalopanax pictus	0	0	127.5563226	37.559142
930	Kalopanax pictus	0	0	127.5611924	37.55697072
935	Kalopanax pictus	0	0	127.568235	37.55293447
936	Kalopanax pictus	0	0	127.5676307	37.5518971
964	Kalopanax pictus	0	0	127.6132218	37.57654593
971	Kalopanax pictus	0	0	127.6156456	37.57413627
967	Kalopanax pictus	0	0	127.6183117	37.57701702
974	Kalopanax pictus	0	0	127.6188618	37.5713606
975	Kalopanax pictus	0	0	127.6128074	37.56406502
267	Kalopanax pictus	0	0	127.425695	37.4440638
13	Kalopanax pictus	0	0	128.0698431	37.78128085
22	Kalopanax pictus	0	0	128.0201011	37.71045785
652	Kalopanax pictus	0	0	128.2028356	37.73251826
830	Kalopanax pictus	0	0	128.1178987	37.65315564
823	Kalopanax pictus	0	0	128.1059998	37.6458774
838	Kalopanax pictus	0	0	128.0795596	37.58015909
828	Kalopanax pictus	0	0	128.1200457	37.64756108
634	Kalopanax pictus	0	0	128.2412839	37.60711039
636	Kalopanax pictus	0	0	128.2407716	37.60351416
640	Kalopanax pictus	0	0	128.3061541	37.83623352
641	Kalopanax pictus	0	0	128.3126061	37.82795305
477	Kalopanax pictus	0	0	128.564484	37.7853001
659	Kalopanax pictus	0	0	128.3204131	37.66857554
790	Kalopanax pictus	0	0	128.3521064	37.67803679
495	Kalopanax pictus	0	0	128.5774835	37.76610966
494	Kalopanax pictus	0	0	128.5821023	37.77225859
1136	Kalopanax pictus	0	0	128.597172	37.45794228
742	Kalopanax pictus	0	0	128.6320587	37.36092253
551	Kalopanax pictus	0	0	129.0050989	37.40571167
542	Kalopanax pictus	0	0	129.0256474	37.4397344
564	Kalopanax pictus	0	0	129.0103329	37.32500503
900	Kalopanax pictus	0	0	128.5367429	37.2314188
695	Kalopanax pictus	0	0	128.0932384	36.78542141
687	Kalopanax pictus	0	0	128.0401621	36.75931981
261	Kalopanax pictus	0	0	128.2733802	36.81757068
1000	Kalopanax pictus	0	0	128.4273334	36.86144715
1024	Kalopanax pictus	0	0	128.4455405	36.84781134
1424	Kalopanax pictus	0	0	128.3206378	36.08516709
588	Kalopanax pictus	0	0	129.0123936	37.16956577
339	Kalopanax pictus	0	0	129.1318372	37.22397358
1158	Kalopanax pictus	0	0	129.2854899	36.33305261
1164	Kalopanax pictus	0	0	129.2606133	36.30756493
1167	Kalopanax pictus	0	0	129.2856851	36.30387484
1168	Kalopanax pictus	0	0	129.2875441	36.30403176
1225	Kalopanax pictus	0	0	129.2820673	36.25879699
1305	Kalopanax pictus	0	0	129.2829025	36.2440375
1290	Kalopanax pictus	0	0	129.2608788	36.22288625
1250	Kalopanax pictus	0	0	129.2340369	36.2343836
345	Kalopanax pictus	0	0	129.1433224	36.23865243
82	Kalopanax pictus	0	0	126.4039499	35.31545374
103	Kalopanax pictus	0	0	126.4393296	35.17864083
118	Kalopanax pictus	0	0	126.548502	35.19373739
814	Kalopanax pictus	0	0	126.181222	35.0897632
747	Kalopanax pictus	0	0	127.5926982	35.63675236
773	Kalopanax pictus	0	0	127.5253316	35.61441546
751	Kalopanax pictus	0	0	127.5824671	35.61696942
755	Kalopanax pictus	0	0	127.643446	35.62998041
766	Kalopanax pictus	0	0	127.6600802	35.4484964
1352	Kalopanax pictus	0	0	127.9290143	35.60157053
313	Kalopanax pictus	0	0	127.4284388	34.62693662
500	Koelreuteria paniculata	0	0	128.6108902	37.76002549
682	Koelreuteria paniculata	0	0	128.0876376	36.86891621
1240	Koelreuteria paniculata	0	0	129.3682327	36.05190698
1233	Koelreuteria paniculata	0	0	129.2948731	35.99727617
1234	Koelreuteria paniculata	0	0	129.2971665	35.99910845
1242	Koelreuteria paniculata	0	0	129.3187555	36.00819406
1241	Koelreuteria paniculata	0	0	129.3553374	36.03178336
2085	Larix gmelini var principisruprechtii	0	0	128.1383789	36.24394642
2100	Larix gmelini var principisruprechtii	0	0	128.0922395	35.80338802
1426	Larix gmelini var. principisruprechtii	0	0	127.61123	36.44881206
1427	Larix gmelini var. principisruprechtii	0	0	128.0227676	36.34752632
1939	Larix gmelini var. principisruprechtii	0	0	129.1041268	36.06217855
388	Leontice microrhyncha	0	0	128.4355667	38.04491894
391	Leontice microrhyncha	0	0	128.4309684	38.03947105
384	Leontice microrhyncha	0	0	128.4380086	38.04739355
393	Leontice microrhyncha	0	0	128.4367953	38.03427483
1473	Leontice microrhyncha	0	0	128.9056202	37.11233166
1467	Leontice microrhyncha	0	0	128.9093398	37.11577445
433	Leontopodium coreanum	0	1	128.3088006	38.32125878
422	Leontopodium coreanum	0	1	128.3171636	38.27013737
2130	Leontopodium japonicum	0	0	127.6069978	38.28223956
2144	Leontopodium japonicum	0	0	127.4920494	38.13023856
944	Leontopodium japonicum	0	0	128.4251273	36.87721403
958	Leontopodium japonicum	0	0	128.4390909	36.87104951
946	Leontopodium japonicum	0	0	128.4466257	36.87311263
25	Lilium callosum	0	0	128.0228063	37.70228426
820	Lilium callosum	0	0	128.0858681	37.72745722
1682	Lilium cernum	0	0	127.4319428	37.94067418
2034	Lilium cernum	0	0	127.9057057	38.0768002
574	Lilium cernum	0	0	128.9997522	37.32688201
572	Lilium cernum	0	0	129.0024756	37.32802452
1668	Lilium cernum	0	0	127.7993869	36.61129971
670	Lilium cernum	0	0	128.1048444	36.88623883
1616	Lilium cernum	0	0	128.0736667	36.71215484
959	Lilium cernum	0	0	128.4375319	36.86915874
1003	Lilium cernum	0	0	128.4469057	36.86532394
1027	Lilium cernum	0	0	128.2967701	36.10122959
1595	Lilium cernum	0	0	129.2990774	36.71619478
1593	Lilium cernum	0	0	129.1882	36.59577701
1603	Lilium cernum	0	0	129.1974744	36.39944138
153	Lilium cernum	0	0	128.7786148	36.19568356
154	Lilium cernum	0	0	128.7798353	36.19575013
155	Lilium cernum	0	0	128.7835494	36.19518677
2214	Lilium cernum	0	0	128.946521	36.32626516
342	Lilium cernum	0	0	129.1448474	36.23952845
2099	Lilium cernum	0	0	128.1224463	35.82452093
1720	Lilium cernum	0	0	129.0058507	35.62409956
917	Lilium distichum	0	0	127.156398	36.08409349
906	Lilium distichum	0	0	127.5527114	37.57412955
834	Lilium distichum	0	0	128.1118043	37.6397842
451	Lilium distichum	0	0	128.5302138	37.8385648
600	Lilium distichum	0	0	128.4499832	37.74331798
507	Lilium distichum	0	0	128.4566064	37.76066572
609	Lilium distichum	0	0	128.4461482	37.71749405
664	Lilium distichum	0	0	128.315289	37.66383573
795	Lilium distichum	0	0	128.3718808	37.67222191
1133	Lilium distichum	0	0	128.4256827	37.54587015
1011	Lilium distichum	0	0	128.4737513	37.39671658
613	Lilium distichum	0	0	128.6376792	37.78137026
496	Lilium distichum	0	0	128.5755001	37.76695462
616	Lilium distichum	0	0	128.6649796	37.77068527
623	Lilium distichum	0	0	128.6753337	37.73679732
259	Lilium distichum	0	0	128.2769664	36.80910753
943	Lilium distichum	0	0	128.4277225	36.88239915
152	Lilium distichum	0	0	128.7793554	36.19917324
142	Lilium distichum	0	0	128.9212019	36.22657708
147	Lilium distichum	0	0	128.9641288	36.16123886
144	Lilium distichum	0	0	128.9786145	36.16572255
140	Lilium distichum	0	0	129.0061299	36.11799866
918	Lilium distichum	0	0	127.1187725	36.04312672
194	Lilium distichum	0	0	128.7069524	35.99727852
227	Lilium distichum	0	0	128.6797545	35.57568446
220	Lilium distichum	0	0	128.6937937	35.58717805
218	Lilium distichum	0	0	128.5742875	35.50930151
314	Lilium distichum	0	0	127.431176	34.62389296
315	Lilium distichum	0	0	127.4318331	34.62189092
316	Lilium distichum	0	0	127.4325706	34.61933694
2128	Lonicera chrysaniha	0	0	127.6035559	38.27811193
2146	Lonicera chrysaniha	0	0	127.4876899	38.12715146
2148	Lonicera chrysaniha	0	0	127.4944594	38.11537449
1532	Lonicera chrysaniha	0	0	127.7643477	35.84693533
2105	Lonicera chrysaniha	0	0	128.1108656	35.80774801
1853	Lonicera chrysaniha	0	0	127.6956343	35.31921406
1591	Lonicera chrysaniha	0	0	128.2612854	35.07161605
1386	Lonicera harai	0	0	127.5222952	38.02465789
1029	Lonicera harai	0	0	128.300753	36.09870682
146	Lonicera harai	0	0	128.9625789	36.15968031
386	Lonicera sachalinensis	0	0	128.4279665	38.04416683
1277	Lonicera sachalinensis	0	0	129.2598295	36.24560381
268	Lonicera subhispida	0	0	127.4361192	37.44273782
955	Lonicera subhispida	0	0	126.77334	35.46242746
1339	Lonicera subhispida	0	0	127.9691835	35.51151117
789	Lonicera subsessilis	0	1	128.3625964	37.67701336
794	Lonicera subsessilis	0	1	128.3694694	37.67236274
1015	Lonicera subsessilis	0	1	128.5092066	37.53207462
545	Lonicera subsessilis	0	1	129.0336061	37.44294546
674	Lonicera subsessilis	0	1	128.1121174	36.88504499
253	Lonicera subsessilis	0	1	128.2992263	36.827437
341	Lonicera subsessilis	0	1	129.1328354	37.22341507
578	Lonicera subsessilis	0	1	129.0229356	37.15594439
1214	Lonicera subsessilis	0	1	129.2964298	36.26321792
1239	Lonicera subsessilis	0	1	129.2433128	36.26875847
346	Lonicera subsessilis	0	1	129.145169	36.23805389
145	Lonicera subsessilis	0	1	128.9837633	36.15502812
319	Lonicera subsessilis	0	1	127.4295001	34.61424495
324	Lonicera subsessilis	0	1	127.4406901	34.61682565
1681	Lonicera vesicaria	0	0	127.4315691	37.94127306
2049	Lonicera vesicaria	0	0	127.9007803	38.07349741
1518	Lonicera vesicaria	0	0	128.461702	36.94668913
635	Loranthus tanakae	0	0	128.241393	37.60458812
8	Loranthus tanakae	0	0	128.3757645	37.6717061
1886	Lysimachia coreana	0	1	128.1198292	38.21237913
401	Lysimachia coreana	0	1	128.4245861	38.00454493
1918	Lysimachia coreana	0	1	128.527992	37.21672047
1660	Lysimachia coreana	0	1	128.4908538	37.10538678
2092	Lysimachia coreana	0	1	127.9073239	36.07414634
1594	Lysimachia coreana	0	1	129.3039139	36.55694284
1622	Lysimachia coreana	0	1	128.104883	35.96267827
1719	Lysimachia coreana	0	1	129.0892891	35.79414474
1717	Lysimachia coreana	0	1	129.0910039	35.66990484
321	Machilus thunbergii	0	0	127.4234685	34.6090252
322	Machilus thunbergii	0	0	127.4226936	34.60420092
317	Machilus thunbergii	0	0	127.4241817	34.61812499
922	Magnolia kobus	0	0	127.126074	36.02968917
123	Magnolia kobus	0	0	126.5485212	35.20064247
872	Megaleranthis saniculifolia	0	1	127.4416587	38.10946775
888	Megaleranthis saniculifolia	0	1	127.4206012	38.06761471
390	Megaleranthis saniculifolia	0	1	128.4434805	38.04287112
392	Megaleranthis saniculifolia	0	1	128.4403297	38.03615365
409	Megaleranthis saniculifolia	0	1	128.4597952	38.03183709
2	Megaleranthis saniculifolia	0	1	128.2949696	37.60041009
450	Melampyrum setaceum var. nakaianum	0	0	128.5273085	37.83898761
575	Melampyrum setaceum var. nakaianum	0	0	128.9985449	37.32678919
573	Melampyrum setaceum var. nakaianum	0	0	129.0009111	37.32782458
205	Melampyrum setaceum var. nakaianum	0	0	128.6005638	35.98505652
190	Melampyrum setaceum var. nakaianum	0	0	128.7052346	36.00988627
212	Melampyrum setaceum var. nakaianum	0	0	128.7355998	35.935234
2037	Moehringia lateriflora	0	0	127.9159481	38.09736882
1648	Moehringia lateriflora	0	0	128.304505	37.4174673
1510	Moehringia lateriflora	0	0	128.4748132	36.98580853
1524	Moehringia lateriflora	0	0	128.5385932	36.93591178
1511	Moehringia lateriflora	0	0	128.4341288	36.89918444
1941	Moehringia lateriflora	0	0	129.1095765	36.09270917
280	Monotropa hypopithys	0	0	127.1495179	36.61511874
639	Monotropa hypopithys	0	0	128.239249	37.60268975
159	Monotropa hypopithys	0	0	128.7811438	36.19200417
627	Monotropa uniflora	0	0	128.6335665	37.77916445
615	Monotropa uniflora	0	0	128.6588338	37.77250502
137	Monotropa uniflora	0	0	128.9708796	36.1600223
124	Monotropa uniflora	0	0	129.0064388	36.11709592
1398	Nymphoides peltata	0	0	128.6780002	35.86761262
1399	Nymphoides peltata	0	0	128.6778383	35.86530671
1400	Nymphoides peltata	0	0	128.6785873	35.86317275
1401	Nymphoides peltata	0	0	128.6797879	35.86094015
1402	Nymphoides peltata	0	0	128.6815807	35.85989951
1413	Nymphoides peltata	0	0	128.7124864	35.86251041
1412	Nymphoides peltata	0	0	128.7101712	35.86032751
1403	Nymphoides peltata	0	0	128.6845349	35.85924372
1404	Nymphoides peltata	0	0	128.687465	35.85926318
1405	Nymphoides peltata	0	0	128.6894804	35.85803465
1407	Nymphoides peltata	0	0	128.6946881	35.85759212
1406	Nymphoides peltata	0	0	128.692397	35.85651644
1408	Nymphoides peltata	0	0	128.6978608	35.85745506
1409	Nymphoides peltata	0	0	128.7010315	35.85722563
1410	Nymphoides peltata	0	0	128.7032952	35.85700896
1411	Nymphoides peltata	0	0	128.7088685	35.85776087
1414	Nymphoides peltata	0	0	128.7667892	35.82548081
1415	Nymphoides peltata	0	0	128.7703803	35.81940686
1416	Nymphoides peltata	0	0	128.7840956	35.81318318
1417	Nymphoides peltata	0	0	128.7840373	35.80536125
1418	Nymphoides peltata	0	0	128.7988785	35.7924343
1397	Nymphoides peltata	0	0	128.8504118	35.76909422
1893	Oplopanax elatus	0	0	128.1487618	38.09372768
605	Oplopanax elatus	0	0	128.4558208	37.73187499
1915	Oplopanax elatus	0	0	128.601265	37.61267537
1916	Oplopanax elatus	0	0	128.6021942	37.61057019
1913	Oplopanax elatus	0	0	128.6666023	37.61762362
1914	Oplopanax elatus	0	0	128.6682037	37.61515968
1907	Oplopanax elatus	0	0	128.7303829	37.60969301
1905	Oplopanax elatus	0	0	128.7736624	37.54701092
1904	Oplopanax elatus	0	0	128.7719129	37.54506084
1475	Oplopanax elatus	0	0	128.9068158	37.10902544
1495	Oplopanax elatus	0	0	128.9515221	37.10765231
1496	Oplopanax elatus	0	0	128.9480353	37.10021953
1833	Oplopanax elatus	0	0	127.5707182	35.31507446
1844	Oplopanax elatus	0	0	127.6366463	35.32598832
1847	Oplopanax elatus	0	0	127.6690005	35.32181054
1857	Oplopanax elatus	0	0	127.7182004	35.32947205
1379	Paeonia japonica	0	0	127.5610055	37.99482434
127	Paeonia japonica	0	0	128.9678694	36.17083053
130	Paeonia japonica	0	0	128.9647613	36.16000318
61	Paeonia japonica	0	0	127.341677	35.89028276
949	Paeonia japonica	0	0	126.7858952	35.4655231
2133	Paeonia obovata	1	0	127.5670569	38.23193224
2118	Paeonia obovata	1	0	127.7950606	38.19850408
2117	Paeonia obovata	1	0	127.7958315	38.19915406
2119	Paeonia obovata	1	0	127.7952491	38.19750691
866	Paeonia obovata	1	0	127.4301425	38.11570932
2141	Paeonia obovata	1	0	127.6146971	38.13283761
2035	Paeonia obovata	1	0	127.9143559	38.09416718
2036	Paeonia obovata	1	0	127.906134	38.0774409
2029	Paeonia obovata	1	0	127.9603459	37.87011462
2030	Paeonia obovata	1	0	127.9603459	37.87011462
247	Paeonia obovata	1	0	128.3650507	37.89556971
1013	Paeonia obovata	1	0	128.4757938	37.39593341
2094	Paeonia obovata	1	0	127.9208085	36.07353636
337	Paeonia obovata	1	0	129.1225037	37.22559377
1600	Paeonia obovata	1	0	129.1560318	36.39585341
1179	Paeonia obovata	1	0	129.2926043	36.29739191
2091	Paeonia obovata	1	0	127.869752	36.02541079
752	Paeonia obovata	1	0	127.5952661	35.62900842
368	Patrina saniculaefolia	0	0	128.3972983	38.46955643
855	Patrina saniculaefolia	0	0	127.4405271	38.12689786
1372	Patrina saniculaefolia	0	0	127.5173046	37.99889496
40	Patrina saniculaefolia	0	0	127.5616323	37.99375748
415	Patrina saniculaefolia	0	0	128.3446827	38.42549764
417	Patrina saniculaefolia	0	0	128.355305	38.39908535
374	Patrina saniculaefolia	0	0	128.4002084	38.09680118
375	Patrina saniculaefolia	0	0	128.4233856	38.05292943
394	Patrina saniculaefolia	0	0	128.4366032	38.03197662
243	Patrina saniculaefolia	0	0	128.335262	37.89853827
912	Patrina saniculaefolia	0	0	127.5532388	37.56085249
928	Patrina saniculaefolia	0	0	127.5592358	37.55743224
969	Patrina saniculaefolia	0	0	127.6140123	37.57593126
651	Patrina saniculaefolia	0	0	128.203906	37.73846294
10	Patrina saniculaefolia	0	0	128.2078398	37.7381292
452	Patrina saniculaefolia	0	0	128.5301939	37.83760215
471	Patrina saniculaefolia	0	0	128.5567856	37.7884832
653	Patrina saniculaefolia	0	0	128.3137344	37.67231821
785	Patrina saniculaefolia	0	0	128.3670712	37.68494387
614	Patrina saniculaefolia	0	0	128.6344387	37.78021156
899	Patrina saniculaefolia	0	0	128.5723351	37.23812892
937	Patrina saniculaefolia	0	0	126.4194582	35.39953655
950	Patrina saniculaefolia	0	0	126.7740479	35.47767918
757	Patrina saniculaefolia	0	0	127.6396649	35.62046235
759	Patrina saniculaefolia	0	0	127.69421	35.60217802
279	Patrina saniculaefolia	0	0	127.518326	35.34942691
2131	Patrinia rupestris	0	0	127.6083765	38.28107177
2145	Patrinia rupestris	0	0	127.4904629	38.12837461
1797	Patrinia rupestris	0	0	128.3754811	38.16281379
1643	Patrinia rupestris	0	0	128.3801591	37.27266813
1637	Patrinia rupestris	0	0	128.4513313	37.34298355
1604	Patrinia rupestris	0	0	129.1532586	36.39201004
2102	Patrinia rupestris	0	0	128.1218959	35.81213423
57	Paulownia coreana	0	1	127.212359	36.85963231
846	Paulownia coreana	0	1	127.7155292	37.62801754
821	Paulownia coreana	0	1	128.09156	37.71535165
448	Paulownia coreana	0	1	128.7159212	37.93317751
449	Paulownia coreana	0	1	128.704914	37.88067439
724	Paulownia coreana	0	1	127.598542	36.66989578
1334	Paulownia coreana	0	1	128.6097375	36.65599614
162	Paulownia coreana	0	1	128.8521157	36.14129839
956	Paulownia coreana	0	1	126.6093263	35.52671989
62	Paulownia coreana	0	1	127.3419951	35.88856037
954	Paulownia coreana	0	1	126.7709813	35.47538298
171	Paulownia coreana	0	1	128.5963123	36.03949711
230	Phellodendron amurense	0	0	128.3818681	37.91535245
630	Phellodendron amurense	0	0	128.227756	37.61649568
649	Phellodendron amurense	0	0	128.3157145	37.82749818
665	Phellodendron amurense	0	0	128.3140665	37.66294637
3	Phellodendron amurense	0	0	128.2973195	37.60017624
526	Phellodendron amurense	0	0	128.9580764	37.43596996
546	Phellodendron amurense	0	0	129.0389019	37.44470745
680	Phellodendron amurense	0	0	128.1010644	36.87279138
254	Phellodendron amurense	0	0	128.2953045	36.82243671
957	Phellodendron amurense	0	0	128.4362226	36.87083932
338	Phellodendron amurense	0	0	129.1442093	37.22375045
1152	Phellodendron amurense	0	0	129.2908557	36.33435478
1165	Phellodendron amurense	0	0	129.2651426	36.30632462
1192	Phellodendron amurense	0	0	129.2716949	36.28218362
1190	Phellodendron amurense	0	0	129.2685978	36.28193446
1193	Phellodendron amurense	0	0	129.2742427	36.28151942
1201	Phellodendron amurense	0	0	129.2830376	36.27500139
1273	Phellodendron amurense	0	0	129.2517683	36.23981999
1274	Phellodendron amurense	0	0	129.2492245	36.23928259
1282	Phellodendron amurense	0	0	129.2628215	36.23839941
1298	Phellodendron amurense	0	0	129.2820567	36.25044908
1303	Phellodendron amurense	0	0	129.2781302	36.24851744
1299	Phellodendron amurense	0	0	129.2812394	36.24895984
283	Phellodendron amurense	0	0	127.4666541	35.72132002
224	Phellodendron amurense	0	0	128.6830992	35.57504145
174	Pimpinella brachycarpa	0	0	128.5891174	36.03265174
184	Pimpinella brachycarpa	0	0	128.6915845	36.02017837
2204	Pinellia tripartia	0	0	126.9306191	34.54274387
1556	Pinellia tripartia	0	0	127.4380296	35.52803672
1816	Pinus pumila	0	0	128.4411037	38.24110817
1770	Pinus pumila	0	0	128.4649423	38.11863353
116	Pleuropterus cilinervis	0	0	126.5542994	35.18718505
91	Pleuropterus cilinervis	0	0	126.6178443	35.27961902
1638	Poa viridula	0	0	128.4316135	37.32469085
1877	Poa viridula	0	0	129.078673	35.39390494
744	Polygonatum stenophyllum	1	0	128.6235093	37.35570334
776	Polygonatum stenophyllum	1	0	128.6163552	37.29871674
864	Polygonatum stenophyllum	1	0	128.5749715	37.26801252
1894	Populus maximowiczii	0	0	127.922318	38.18254108
2138	Populus maximowiczii	0	0	127.6126008	38.11661547
1795	Populus maximowiczii	0	0	128.4474684	38.17715964
1782	Populus maximowiczii	0	0	128.4166645	38.14666833
2160	Prunus davidiana	0	0	126.8871548	36.42096929
1956	Prunus davidiana	0	0	127.9550504	37.26951857
1522	Prunus davidiana	0	0	128.5243667	36.94562148
2087	Prunus davidiana	0	0	128.1987014	36.33080518
2207	Prunus davidiana	0	0	129.2660331	37.0889409
1943	Prunus davidiana	0	0	129.1085895	36.07712703
2191	Prunus davidiana	0	0	126.8901489	35.4808472
1573	Prunus davidiana	0	0	126.7123298	34.7707275
1576	Prunus davidiana	0	0	126.9254311	34.75178647
1563	Prunus davidiana	0	0	127.4562991	35.52167593
1623	Prunus davidiana	0	0	128.1133566	35.96566209
1590	Prunus davidiana	0	0	128.2541489	35.080023
1763	Prunus davidiana	0	0	129.410251	35.89618001
376	Prunus maackii	0	0	128.428518	38.05551729
833	Prunus maackii	0	0	128.1300688	37.66064121
488	Prunus maackii	0	0	128.5753733	37.78101476
1432	Prunus yedoensis	0	0	127.1765808	37.27347633
53	Prunus yedoensis	0	0	127.2165053	36.86695224
54	Prunus yedoensis	0	0	127.2155312	36.86581171
51	Prunus yedoensis	0	0	127.2182414	36.86781278
52	Prunus yedoensis	0	0	127.2175818	36.86753537
50	Prunus yedoensis	0	0	127.219802	36.86789353
1553	Prunus yedoensis	0	0	126.6715223	36.45868512
2179	Prunus yedoensis	0	0	127.2676682	36.39536661
2184	Prunus yedoensis	0	0	127.2388197	36.36070049
2187	Prunus yedoensis	0	0	127.2394142	36.35871921
2185	Prunus yedoensis	0	0	127.2423308	36.36088031
2188	Prunus yedoensis	0	0	127.2432037	36.35934678
2171	Prunus yedoensis	0	0	127.2512728	36.36211364
2169	Prunus yedoensis	0	0	127.2540046	36.36414408
2170	Prunus yedoensis	0	0	127.2526382	36.36298877
2186	Prunus yedoensis	0	0	127.2460273	36.36128381
2189	Prunus yedoensis	0	0	127.2464837	36.35948958
2172	Prunus yedoensis	0	0	127.2491674	36.36095982
2178	Prunus yedoensis	0	0	127.2488617	36.35922318
2177	Prunus yedoensis	0	0	127.2519598	36.36028154
2176	Prunus yedoensis	0	0	127.2541347	36.36149121
2166	Prunus yedoensis	0	0	127.2588059	36.37031706
2167	Prunus yedoensis	0	0	127.2579451	36.36845088
2173	Prunus yedoensis	0	0	127.2599763	36.3679982
2168	Prunus yedoensis	0	0	127.2558579	36.36584008
2174	Prunus yedoensis	0	0	127.2580266	36.36510694
2175	Prunus yedoensis	0	0	127.2559643	36.36303781
1746	Prunus yedoensis	0	0	128.0357395	37.07435446
1674	Prunus yedoensis	0	0	127.8353578	36.54734819
2054	Prunus yedoensis	0	0	127.044654	34.91876507
1575	Prunus yedoensis	0	0	126.6810689	34.7547541
1757	Prunus yedoensis	0	0	126.6122057	34.47737072
719	Pulsatilla koreana	0	0	127.6087561	36.69785088
709	Pulsatilla koreana	0	0	127.5604508	36.64079939
168	Pulsatilla koreana	0	0	128.6111466	36.15966933
169	Pulsatilla koreana	0	0	128.6608563	36.05180137
170	Pulsatilla koreana	0	0	128.6273298	36.03962673
204	Pulsatilla koreana	0	0	128.5910217	35.98448435
215	Pulsatilla koreana	0	0	128.8325427	35.97920151
208	Pulsatilla koreana	0	0	128.7291011	35.94599527
714	Quercus serrata	0	0	127.5555553	36.62936463
731	Quercus serrata	0	0	127.6223865	36.5387076
274	Ranunculus kazusensis	1	0	126.5246514	37.63738704
1694	Ranunculus kazusensis	1	0	126.5529124	35.69470617
1825	Rhamnus parvifolia	0	0	128.9360725	37.53729694
1655	Rhamnus parvifolia	0	0	128.4864901	37.11602991
1700	Rhamnus parvifolia	0	0	129.158333	36.84739891
431	Rhododendron brachycarpum	0	0	128.3105248	38.32058537
412	Rhododendron brachycarpum	0	0	128.3630529	38.09575888
383	Rhododendron brachycarpum	0	0	128.4326923	38.0467012
604	Rhododendron brachycarpum	0	0	128.4597649	37.73212713
490	Rhododendron brachycarpum	0	0	128.5431366	37.77099305
1308	Rhododendron brachycarpum	0	0	128.575615	37.46094148
537	Rhododendron brachycarpum	0	0	128.9516997	37.45024291
516	Rhododendron brachycarpum	0	0	128.956011	37.44879681
895	Rhododendron micranthum	0	0	128.5397827	37.25123246
780	Rhododendron micranthum	0	0	128.5890401	37.27867496
690	Rhododendron micranthum	0	0	127.9766479	36.99358748
1653	Rhododendron micranthum	0	0	128.4926619	37.11253848
676	Rhododendron micranthum	0	0	128.0986563	36.89468601
692	Rhododendron micranthum	0	0	128.0257189	36.88773348
679	Rhododendron micranthum	0	0	128.1053023	36.8790834
698	Rhododendron micranthum	0	0	128.0998327	36.77247662
688	Rhododendron micranthum	0	0	128.0415259	36.76366998
260	Rhododendron micranthum	0	0	128.2766236	36.81513314
1001	Rhododendron micranthum	0	0	128.4255131	36.85858006
1004	Rhododendron micranthum	0	0	128.4637708	36.87094453
1025	Rhododendron micranthum	0	0	128.4576219	36.8648505
2084	Rhododendron micranthum	0	0	128.3199614	36.692301
2213	Rhododendron micranthum	0	0	129.2433834	37.06932147
2208	Rhododendron micranthum	0	0	129.3082748	37.06162145
2206	Rhododendron micranthum	0	0	129.3033812	36.99725226
581	Rhododendron micranthum	0	0	129.0054516	37.15802988
582	Rhododendron micranthum	0	0	129.0048138	37.15695661
580	Rhododendron micranthum	0	0	129.00844	37.15835874
579	Rhododendron micranthum	0	0	129.0160054	37.15763421
1462	Rhododendron micranthum	0	0	128.9144177	36.99593675
1529	Rhododendron tschonoskii	0	0	127.7411977	35.8402115
1530	Rhododendron tschonoskii	0	0	127.7361818	35.82582782
1535	Rhododendron tschonoskii	0	0	127.7578168	35.73166215
1536	Rhododendron tschonoskii	0	0	127.7621888	35.72854276
1836	Rhododendron tschonoskii	0	0	127.5726461	35.31197132
1843	Rhododendron tschonoskii	0	0	127.6334911	35.32653075
1831	Rhododendron tschonoskii	0	0	127.5362484	35.29504078
1872	Rhododendron tschonoskii	0	0	127.7994629	35.37994729
1851	Rhododendron tschonoskii	0	0	127.6923392	35.3186087
1855	Rhododendron tschonoskii	0	0	127.716949	35.33303478
1537	Rhododendron tschonoskii	0	0	127.5939933	35.12067948
1540	Rhododendron tschonoskii	0	0	127.6218406	35.10533956
2155	Rodgersia podophylla	0	0	127.2063703	38.18749435
2114	Rodgersia podophylla	0	0	127.7357149	38.27796608
2120	Rodgersia podophylla	0	0	127.7943638	38.1954949
2121	Rodgersia podophylla	0	0	127.7955164	38.19459606
2140	Rodgersia podophylla	0	0	127.6132307	38.12058627
47	Rodgersia podophylla	0	0	127.5273884	38.00542627
1680	Rodgersia podophylla	0	0	127.4329265	37.94301796
1688	Rodgersia podophylla	0	0	127.4395526	37.86542435
1378	Rodgersia podophylla	0	0	127.5246572	37.99298164
44	Rodgersia podophylla	0	0	127.5655597	37.98481394
2048	Rodgersia podophylla	0	0	127.76249	38.02954831
2043	Rodgersia podophylla	0	0	127.9048763	38.08691093
2044	Rodgersia podophylla	0	0	127.9065358	38.07773634
2045	Rodgersia podophylla	0	0	127.9061193	38.07699887
2046	Rodgersia podophylla	0	0	127.9092475	38.06803836
2047	Rodgersia podophylla	0	0	127.8203274	38.00425077
2020	Rodgersia podophylla	0	0	127.9450293	37.88690207
2025	Rodgersia podophylla	0	0	127.9632462	37.87639459
1888	Rodgersia podophylla	0	0	128.1242816	38.21541334
445	Rodgersia podophylla	0	0	128.323128	38.26914675
420	Rodgersia podophylla	0	0	128.3034706	38.21295724
1789	Rodgersia podophylla	0	0	128.3687136	38.18197045
1790	Rodgersia podophylla	0	0	128.3892791	38.16617241
1791	Rodgersia podophylla	0	0	128.3827289	38.15934897
1892	Rodgersia podophylla	0	0	128.1457471	38.09819231
402	Rodgersia podophylla	0	0	128.4178169	38.00468482
381	Rodgersia podophylla	0	0	128.4293017	38.05035338
404	Rodgersia podophylla	0	0	128.4200588	38.02172278
242	Rodgersia podophylla	0	0	128.3312497	37.89669176
643	Rodgersia podophylla	0	0	128.2974293	37.83054932
662	Rodgersia podophylla	0	0	128.3168883	37.66596244
1644	Rodgersia podophylla	0	0	128.2690139	37.44914444
1646	Rodgersia podophylla	0	0	128.2863755	37.41321221
1316	Rodgersia podophylla	0	0	128.5594538	37.44253086
1634	Rodgersia podophylla	0	0	128.429036	37.34012078
896	Rodgersia podophylla	0	0	128.5648937	37.2502861
1822	Rodgersia podophylla	0	0	128.8658403	37.58225387
1917	Rodgersia podophylla	0	0	128.6559706	37.27039109
594	Rodgersia podophylla	0	0	128.9014759	37.43001829
531	Rodgersia podophylla	0	0	128.9665877	37.41167811
544	Rodgersia podophylla	0	0	129.031158	37.44113439
1955	Rodgersia podophylla	0	0	127.9526401	37.2161395
1670	Rodgersia podophylla	0	0	127.8598371	36.56869201
1654	Rodgersia podophylla	0	0	128.4857836	37.11781998
1515	Rodgersia podophylla	0	0	128.4404626	36.96002735
1618	Rodgersia podophylla	0	0	128.0669792	36.70447984
257	Rodgersia podophylla	0	0	128.2853572	36.81008526
1023	Rodgersia podophylla	0	0	128.4486728	36.84914428
1923	Rodgersia podophylla	0	0	128.620122	37.16692307
2068	Rodgersia podophylla	0	0	128.764299	37.21028975
1461	Rodgersia podophylla	0	0	128.8215167	37.06058226
1459	Rodgersia podophylla	0	0	128.8232249	37.06106597
1450	Rodgersia podophylla	0	0	128.9213146	37.17253078
2210	Rodgersia podophylla	0	0	129.1572902	37.03221574
1702	Rodgersia podophylla	0	0	129.1961584	36.91602947
1942	Rodgersia podophylla	0	0	129.1097541	36.07418847
1749	Rodgersia podophylla	0	0	128.2177025	35.84806784
1869	Rodgersia podophylla	0	0	127.7434008	35.3112737
1765	Rodgersia podophylla	0	0	129.3439572	35.80201372
1635	Rosa davurica	0	0	128.4293128	37.32128167
2069	Rosa davurica	0	0	128.7658693	37.20804162
463	Rosa marretii	0	0	128.5419525	37.79286657
603	Rosa marretii	0	0	128.4568277	37.73300571
1318	Rosa marretii	0	0	128.601639	37.46302451
1383	Salvia chanroenica	0	1	127.5660788	37.98433861
447	Salvia chanroenica	0	1	128.7020235	37.94867769
625	Salvia chanroenica	0	1	128.7779467	37.79333948
675	Salvia chanroenica	0	1	128.0958733	36.89617566
151	Salvia chanroenica	0	1	128.778266	36.20029043
423	Sanguisorba hakusanensis	0	1	128.3128978	38.33078823
427	Sanguisorba hakusanensis	0	1	128.3128551	38.31163841
240	Sanguisorba hakusanensis	0	1	128.3519766	37.89866318
669	Sanguisorba hakusanensis	0	1	128.1034418	36.88619552
2164	Sanguisorba longifolia	0	0	126.6768474	36.11901019
2129	Sanguisorba longifolia	0	0	127.6066337	38.28399905
2147	Sanguisorba longifolia	0	0	127.4823361	38.12506425
1712	Sanguisorba longifolia	0	0	129.2508465	36.7631797
2104	Sanguisorba longifolia	0	0	128.1164952	35.85305365
1856	Sanguisorba longifolia	0	0	127.7170581	35.3325704
78	Sapium japonicum	0	0	126.4052881	35.32240291
120	Sapium japonicum	0	0	126.4343349	35.17755532
100	Sapium japonicum	0	0	126.4364809	35.17278559
109	Sapium japonicum	0	0	126.5595927	35.1884342
1775	Saussurea calcicola	0	1	128.3335994	38.13881302
1640	Saussurea calcicola	0	1	128.4855802	37.26462176
1828	Saussurea calcicola	0	1	128.8894522	37.58960406
201	Saussurea eriophylla	0	1	128.591853	35.98662822
213	Saussurea eriophylla	0	1	128.7366505	35.94347915
644	Saxifraga punctata	0	0	128.2955963	37.82930392
469	Saxifraga punctata	0	0	128.5619126	37.79284482
784	Saxifraga punctata	0	0	128.2980992	37.6673554
6	Saxifraga punctata	0	0	128.3047249	37.60188442
456	Saxifraga punctata	0	0	128.5774679	37.82253602
493	Saxifraga punctata	0	0	128.5693047	37.76939627
1823	Saxifraga punctata	0	0	128.8579843	37.57561107
1707	Saxifraga punctata	0	0	129.2456863	36.76495255
2088	Saxifraga punctata	0	0	127.8559356	36.04523784
1871	Saxifraga punctata	0	0	127.7992614	35.38978726
1868	Saxifraga punctata	0	0	127.7294596	35.31932124
1860	Saxifraga punctata	0	0	127.7855569	35.3312189
1862	Saxifraga punctata	0	0	127.8008589	35.32202962
1866	Saxifraga punctata	0	0	127.8984456	35.37697959
1867	Saxifraga punctata	0	0	127.8864391	35.35330645
369	Scabiosa mansenensis	0	0	128.3484187	38.50045856
367	Scabiosa mansenensis	0	0	128.3937318	38.47311128
568	Scabiosa mansenensis	0	0	129.0049628	37.32560541
567	Scabiosa mansenensis	0	0	129.0054406	37.32491817
1336	Scabiosa mansenensis	0	0	128.3480035	36.55682691
1349	Scabiosa mansenensis	0	0	127.9185494	35.60363639
1353	Scabiosa mansenensis	0	0	127.9135851	35.59792383
405	Schizopepon bryoniaefolius	0	0	128.4170743	38.02158399
389	Schizopepon bryoniaefolius	0	0	128.4335595	38.04206042
831	Schizopepon bryoniaefolius	0	0	128.1284949	37.65491309
647	Schizopepon bryoniaefolius	0	0	128.3130701	37.82736643
480	Schizopepon bryoniaefolius	0	0	128.5661064	37.78744512
505	Schizopepon bryoniaefolius	0	0	128.4526821	37.76248017
597	Schizopepon bryoniaefolius	0	0	128.4283798	37.75068072
658	Schizopepon bryoniaefolius	0	0	128.3218507	37.66957529
620	Schizopepon bryoniaefolius	0	0	128.5837071	37.74313696
497	Schizopepon bryoniaefolius	0	0	128.6162483	37.7693887
875	Scopolia japonica	0	0	127.4406639	38.10839759
886	Scopolia japonica	0	0	127.4290034	38.06851199
890	Scopolia japonica	0	0	127.3989743	38.01793451
45	Scopolia japonica	0	0	127.5224509	38.02554377
440	Scopolia japonica	0	0	128.3309978	38.26685715
421	Scopolia japonica	0	0	128.3080933	38.20166533
1368	Scopolia japonica	0	0	127.6722535	37.84113527
629	Scopolia japonica	0	0	128.2276189	37.61733747
631	Scopolia japonica	0	0	128.2283794	37.61156702
1439	Scopolia japonica	0	0	128.0302208	37.33115047
1438	Scopolia japonica	0	0	128.0659291	37.29671511
1268	Scopolia japonica	0	0	129.2533381	36.24597696
1276	Scopolia japonica	0	0	129.2619982	36.24744389
1271	Scopolia japonica	0	0	129.2528285	36.24080327
1272	Scopolia japonica	0	0	129.252344	36.24010177
1285	Scopolia japonica	0	0	129.2617299	36.23633
1231	Scopolia japonica	0	0	129.2763683	36.25318994
1296	Scopolia japonica	0	0	129.2816241	36.25154414
1300	Scopolia japonica	0	0	129.2786326	36.24804807
1301	Scopolia japonica	0	0	129.2804136	36.24717816
1248	Scopolia japonica	0	0	129.2337496	36.23698061
1249	Scopolia japonica	0	0	129.2337824	36.23541247
1288	Scopolia japonica	0	0	129.2617081	36.23378057
767	Scopolia japonica	0	0	127.667372	35.43735366
192	Scopolia japonica	0	0	128.7113495	36.01748084
1377	Scrophularia koraiensis	0	0	127.5235124	38.00007929
457	Scrophularia koraiensis	0	0	128.5727724	37.81003285
617	Scrophularia koraiensis	0	0	128.6672664	37.76988267
509	Scrophularia koraiensis	0	0	128.9627638	37.45472264
1821	Sedum latiovalifolium	0	1	128.9011024	37.57278182
1599	Sedum rotundifolium	0	0	129.1742702	36.40828126
1615	Sedum rotundifolium	0	0	129.1669276	36.43207407
1144	Sedum rotundifolium	0	0	129.2783669	36.34409988
1153	Sedum rotundifolium	0	0	129.2887673	36.33370197
1154	Sedum rotundifolium	0	0	129.2877018	36.33304881
1188	Sedum rotundifolium	0	0	129.2578285	36.28929698
1189	Sedum rotundifolium	0	0	129.2572946	36.28726716
1172	Sedum rotundifolium	0	0	129.305102	36.30200132
203	Sedum zokuriense	0	1	128.6060756	35.98830266
193	Sedum zokuriense	0	1	128.71039	36.0086042
2038	Silene koreana	0	0	127.9029083	38.0930046
15	Silene koreana	0	0	128.0454246	37.79412296
16	Silene koreana	0	0	128.0949094	37.80389111
818	Silene koreana	0	0	128.0844751	37.73585381
19	Silene koreana	0	0	128.022049	37.69743446
1711	Silene koreana	0	0	129.2485556	36.76330689
1780	Smilacina bicolor	0	1	128.4658103	38.1160821
1508	Smilacina bicolor	0	1	128.4808965	36.96655323
1478	Smilacina bicolor	0	1	128.9119713	37.10802647
1487	Smilacina bicolor	0	1	128.920886	37.09069307
1486	Smilacina bicolor	0	1	128.9199149	37.08952329
1489	Smilacina bicolor	0	1	128.9293329	37.09222656
1500	Smilacina bicolor	0	1	128.9456857	37.09777933
1503	Smilacina bicolor	0	1	128.9461344	37.09690981
1504	Smilacina bicolor	0	1	128.9461672	37.09556214
1534	Smilacina bicolor	0	1	127.7483516	35.85155423
1832	Smilacina bicolor	0	1	127.5705152	35.31570443
1834	Smilacina bicolor	0	1	127.571006	35.3147161
1840	Smilacina bicolor	0	1	127.6093186	35.32636228
1850	Smilacina bicolor	0	1	127.6872078	35.32061029
1852	Smilacina bicolor	0	1	127.6943888	35.31962067
1854	Smilacina bicolor	0	1	127.7019016	35.31827915
1691	Sorbus amurensis	0	0	126.9846083	37.63681972
1896	Sorbus amurensis	0	0	127.9346233	38.28452161
1808	Sorbus amurensis	0	0	128.4217526	38.1804306
1671	Sorbus amurensis	0	0	127.8670338	36.54400364
1428	Sorbus amurensis	0	0	128.0236498	36.34677043
1455	Sorbus amurensis	0	0	128.9318741	37.16548463
1454	Sorbus amurensis	0	0	128.9277277	37.15925028
1721	Sorbus amurensis	0	0	129.0037072	35.62077039
34	Sorbus commixta	0	0	127.5169628	37.99806898
42	Sorbus commixta	0	0	127.5610775	37.98953412
416	Sorbus commixta	0	0	128.353828	38.40094627
428	Sorbus commixta	0	0	128.3182412	38.31312443
444	Sorbus commixta	0	0	128.3206038	38.26821668
237	Sorbus commixta	0	0	128.369157	37.9024589
910	Sorbus commixta	0	0	127.5495505	37.56150283
656	Sorbus commixta	0	0	128.3212728	37.67302426
1309	Sorbus commixta	0	0	128.5660716	37.45898328
778	Sorbus commixta	0	0	128.6168863	37.29210279
510	Sorbus commixta	0	0	128.9503345	37.45253702
258	Sorbus commixta	0	0	128.2805366	36.81304429
942	Sorbus commixta	0	0	128.4279062	36.8857265
1344	Sorbus commixta	0	0	127.9752801	35.50417051
2115	Spiraea miyabei	0	0	127.7330162	38.26745823
1898	Spiraea miyabei	0	0	127.9272617	38.28325479
2212	Spiraea miyabei	0	0	129.2433597	37.07003925
1385	Spiraea salicifolia	0	0	127.5186302	38.02943194
986	Spiraea salicifolia	0	0	127.5390429	37.67667443
266	Spiraea salicifolia	0	0	127.4240971	37.44723408
14	Spiraea salicifolia	0	0	128.0951609	37.80265853
24	Spiraea salicifolia	0	0	128.0238804	37.6914643
502	Spiraea salicifolia	0	0	128.4484746	37.76804209
598	Spiraea salicifolia	0	0	128.42926	37.74916595
797	Spiraea salicifolia	0	0	128.2825101	37.59983832
12	Spiraea salicifolia	0	0	128.2916274	37.60073798
11	Spiraea salicifolia	0	0	128.3028319	37.60132262
1130	Spiraea salicifolia	0	0	128.424506	37.54344102
941	Spiraea salicifolia	0	0	128.4349356	36.89656096
264	Spiraea salicifolia	0	0	128.3213317	36.0836586
1330	Spiraea salicifolia	0	0	128.6071302	36.65889696
1331	Spiraea salicifolia	0	0	128.6083014	36.65884861
1337	Spiraea salicifolia	0	0	128.8143978	36.77926086
770	Spiraea salicifolia	0	0	127.5319998	35.61900839
763	Spiraea salicifolia	0	0	127.6373105	35.49156179
60	Stewartia koreana	0	1	127.3411282	35.91429691
65	Stewartia koreana	0	1	127.2718117	35.79699644
66	Stewartia koreana	0	1	127.2709339	35.7942855
67	Stewartia koreana	0	1	127.2717236	35.79233753
70	Stewartia koreana	0	1	127.2761397	35.7925045
73	Stewartia koreana	0	1	127.275187	35.78905656
286	Stewartia koreana	0	1	127.3355099	35.08590897
740	Stewartia koreana	0	1	127.5900299	35.64491691
746	Stewartia koreana	0	1	127.5925102	35.63919033
771	Stewartia koreana	0	1	127.5365038	35.61533293
754	Stewartia koreana	0	1	127.6401131	35.63155276
756	Stewartia koreana	0	1	127.6514058	35.62781272
769	Stewartia koreana	0	1	127.6051986	35.58089022
765	Stewartia koreana	0	1	127.6568048	35.4498588
760	Stewartia koreana	0	1	127.69187	35.59929217
1356	Stewartia koreana	0	1	127.8777948	35.63939882
1350	Stewartia koreana	0	1	127.9278033	35.60356572
1342	Stewartia koreana	0	1	127.9679238	35.50540566
1354	Stewartia koreana	0	1	127.9432938	35.42518514
365	Stewartia koreana	0	1	128.7137805	35.1732293
360	Stewartia koreana	0	1	128.7500617	35.17370861
357	Stewartia koreana	0	1	128.943351	35.28852912
312	Stewartia koreana	0	1	127.4263636	34.62894357
1384	Symplocarpus nipponicus	0	0	127.5899738	37.97009572
2050	Symplocarpus nipponicus	0	0	127.9131077	38.09191947
1796	Symplocarpus nipponicus	0	0	128.4373694	38.21256061
397	Symplocarpus nipponicus	0	0	128.4299442	38.02084606
801	Symplocarpus nipponicus	0	0	128.2814228	37.59743617
5	Symplocarpus nipponicus	0	0	128.3004196	37.60097459
7	Symplocarpus nipponicus	0	0	128.3064493	37.60178214
1912	Symplocarpus nipponicus	0	0	128.6558349	37.61537237
1911	Symplocarpus nipponicus	0	0	128.6548856	37.61430063
1829	Symplocarpus nipponicus	0	0	128.8544486	37.57854095
591	Symplocarpus nipponicus	0	0	128.9315493	37.4130322
553	Symplocarpus nipponicus	0	0	129.0133772	37.390208
1479	Symplocarpus nipponicus	0	0	128.9132311	37.10671806
1482	Symplocarpus nipponicus	0	0	128.9157603	37.10085249
1453	Symplocarpus nipponicus	0	0	128.9589621	37.16107118
1709	Symplocarpus nipponicus	0	0	129.2460805	36.7631983
1842	Symplocarpus nipponicus	0	0	127.6199838	35.33219042
2135	Symplocarpus renifolius	0	0	127.6314949	38.10530204
2134	Symplocarpus renifolius	0	0	127.6436905	38.10735516
1686	Symplocarpus renifolius	0	0	127.4412262	37.87213953
1814	Symplocarpus renifolius	0	0	128.3674083	38.2457275
229	Symplocarpus renifolius	0	0	128.3806297	37.91720046
1689	Symplocarpus renifolius	0	0	127.4316261	37.81584795
271	Symplocarpus renifolius	0	0	127.4295142	37.43623667
1519	Symplocarpus renifolius	0	0	128.481336	36.96382666
2093	Symplocarpus renifolius	0	0	127.9095403	36.07209973
1531	Symplocarpus renifolius	0	0	127.7307578	35.81515163
1528	Symplocarpus renifolius	0	0	127.7173878	35.79656984
1527	Symplocarpus renifolius	0	0	127.6819124	35.77305239
748	Symplocarpus renifolius	0	0	127.591756	35.63461405
721	Syneilesis palmata	0	0	127.6264977	36.70641752
729	Syneilesis palmata	0	0	127.6347855	36.57889406
1373	Syringa velutina var. kamibayashii	0	0	127.5169628	37.99806898
1204	Syringa velutina var. kamibayashii	0	0	129.3077819	36.26756502
2143	Syringa wolfi	0	0	127.4957265	38.13779817
1683	Syringa wolfi	0	0	127.4322622	37.93999015
1374	Syringa wolfi	0	0	127.5235812	37.99396164
2024	Syringa wolfi	0	0	127.9557574	37.87553813
1891	Syringa wolfi	0	0	128.1247902	38.21225191
426	Syringa wolfi	0	0	128.3080533	38.32168341
429	Syringa wolfi	0	0	128.3147834	38.30555061
1815	Syringa wolfi	0	0	128.4397879	38.21916935
380	Syringa wolfi	0	0	128.4254959	38.04970061
929	Syringa wolfi	0	0	127.5603137	37.55722363
460	Syringa wolfi	0	0	128.5504861	37.80349117
1651	Syringa wolfi	0	0	128.2915822	37.40164324
523	Syringa wolfi	0	0	128.9484368	37.43427592
558	Syringa wolfi	0	0	129.0116819	37.32243531
671	Syringa wolfi	0	0	128.07335	36.87976968
1619	Syringa wolfi	0	0	128.06734	36.70370739
1517	Syringa wolfi	0	0	128.4601021	36.9344635
898	Syringa wolfi	0	0	128.5690806	37.24480569
1938	Syringa wolfi	0	0	128.7589246	37.21342861
2067	Syringa wolfi	0	0	128.7545648	37.21034143
2073	Syringa wolfi	0	0	128.8160885	37.17567336
2078	Syringa wolfi	0	0	128.8267511	37.17588047
1446	Syringa wolfi	0	0	128.9211242	37.15802404
1481	Syringa wolfi	0	0	128.9144226	37.10383777
1492	Syringa wolfi	0	0	128.9347594	37.09930503
587	Syringa wolfi	0	0	129.0126819	37.16766381
1499	Syringa wolfi	0	0	128.9463184	37.09884667
1483	Syringa wolfi	0	0	128.9159575	37.09799337
1493	Syringa wolfi	0	0	128.9348006	37.09828053
1945	Syringa wolfi	0	0	129.0917112	36.09438562
1838	Syringa wolfi	0	0	127.5858654	35.31304735
410	Taxus cuspidata	0	0	128.3577572	38.09719428
378	Taxus cuspidata	0	0	128.4319996	38.05273764
387	Taxus cuspidata	0	0	128.4319192	38.04481774
400	Taxus cuspidata	0	0	128.4298068	38.00806358
244	Taxus cuspidata	0	0	128.3445485	37.89864298
461	Taxus cuspidata	0	0	128.5438651	37.79731909
607	Taxus cuspidata	0	0	128.4595911	37.73098615
1140	Taxus cuspidata	0	0	128.577348	37.46043193
520	Taxus cuspidata	0	0	128.958283	37.44678653
528	Taxus cuspidata	0	0	128.9722859	37.43752735
529	Taxus cuspidata	0	0	128.9753171	37.43305316
202	Taxus cuspidata	0	0	128.5983276	35.9878818
743	Thalictrum coreanum	1	0	128.6332826	37.35599917
897	Thalictrum coreanum	1	0	128.5679207	37.24882271
1874	Thalictrum coreanum	1	0	127.539328	36.22113936
1606	Thalictrum coreanum	1	0	129.1599193	36.39443554
86	Thalictrum punctatum	0	0	126.5954053	35.26761413
990	Thalictrum rochebrunianum	0	1	127.5480122	37.6690421
994	Thalictrum rochebrunianum	0	1	127.5491934	37.66683123
36	Thuja koraiensis	0	0	127.5600467	37.99642471
442	Thuja koraiensis	0	0	128.3203324	38.27001681
1811	Thuja koraiensis	0	0	128.438958	38.22854906
1804	Thuja koraiensis	0	0	128.4405286	38.20040893
1803	Thuja koraiensis	0	0	128.4887765	38.15374657
411	Thuja koraiensis	0	0	128.3618062	38.09673109
1771	Thuja koraiensis	0	0	128.4655757	38.11871638
606	Thuja koraiensis	0	0	128.4577923	37.731971
1476	Thuja koraiensis	0	0	128.907265	37.10815606
2162	Thuja orientalis	0	0	126.8913258	36.41210329
2181	Thuja orientalis	0	0	127.2148099	36.38136851
1781	Thuja orientalis	0	0	128.4660318	38.11567103
1747	Thuja orientalis	0	0	128.0361695	37.07448518
1940	Thuja orientalis	0	0	129.1023353	36.06049182
64	Thuja orientalis	0	0	127.2218562	35.95218154
1748	Thuja orientalis	0	0	128.2164977	35.84819229
1764	Thuja orientalis	0	0	129.3447467	35.80296611
562	Thymus quinquecostatus	0	0	129.0110142	37.32397474
557	Thymus quinquecostatus	0	0	129.0130307	37.32252559
673	Thymus quinquecostatus	0	0	128.1070058	36.88543044
344	Thymus quinquecostatus	0	0	129.1410917	36.23855175
81	Tilia taquetii	0	0	126.4021242	35.31386516
89	Tilia taquetii	0	0	126.615811	35.28222713
112	Tilia taquetii	0	0	126.5525657	35.18817181
101	Torreya nucifera	0	0	126.4473948	35.17846565
113	Torreya nucifera	0	0	126.5599068	35.19425259
952	Torreya nucifera	0	0	126.7799556	35.46517711
320	Torreya nucifera	0	0	127.4237437	34.61398912
55	Tricyrtis dilatata	0	0	127.2313128	36.86745406
49	Tricyrtis dilatata	0	0	127.3405369	36.86231248
914	Tricyrtis dilatata	0	0	127.1177015	36.05011228
1018	Tricyrtis dilatata	0	0	128.4271751	37.54508058
75	Tricyrtis dilatata	0	0	126.4082097	35.31514416
83	Tricyrtis dilatata	0	0	126.6213853	35.290641
289	Tricyrtis dilatata	0	0	127.3163575	35.07868861
288	Tricyrtis dilatata	0	0	127.3207036	35.08203332
290	Tricyrtis dilatata	0	0	127.3264494	35.07695466
300	Tricyrtis dilatata	0	0	127.3454463	35.072575
1362	Tricyrtis dilatata	0	0	127.2153393	34.94499184
1363	Tricyrtis dilatata	0	0	127.2280517	34.93314258
750	Tricyrtis dilatata	0	0	127.5832415	35.62444494
335	Tricyrtis dilatata	0	0	128.3842642	34.94544609
362	Tricyrtis dilatata	0	0	128.7439351	35.16223809
356	Tricyrtis dilatata	0	0	128.9430834	35.28966099
318	Tricyrtis dilatata	0	0	127.4311759	34.61575612
323	Tricyrtis dilatata	0	0	127.4388558	34.61697013
1889	Trientalis europaea	1	0	128.1278398	38.21625834
1477	Trientalis europaea	1	0	128.9085671	37.10910507
873	Trillium kamtschaticum	0	0	127.4396845	38.10991441
874	Trillium kamtschaticum	0	0	127.4396845	38.10991441
1776	Trillium kamtschaticum	0	0	128.4539271	38.11917843
1777	Trillium kamtschaticum	0	0	128.4539271	38.11917843
1778	Trillium kamtschaticum	0	0	128.4665385	38.11516566
1779	Trillium kamtschaticum	0	0	128.4665385	38.11516566
395	Trillium kamtschaticum	0	0	128.4274749	38.02259415
396	Trillium kamtschaticum	0	0	128.4274749	38.02259415
485	Trillium kamtschaticum	0	0	128.5670788	37.7875285
486	Trillium kamtschaticum	0	0	128.5670788	37.7875285
781	Trillium kamtschaticum	0	0	128.2943353	37.66728381
782	Trillium kamtschaticum	0	0	128.2943353	37.66728381
791	Trillium kamtschaticum	0	0	128.3512423	37.67736946
792	Trillium kamtschaticum	0	0	128.3512423	37.67736946
802	Trillium kamtschaticum	0	0	128.2828707	37.59646323
803	Trillium kamtschaticum	0	0	128.2828707	37.59646323
1	Trillium kamtschaticum	0	0	128.2948528	37.59970384
806	Trillium kamtschaticum	0	0	128.2948528	37.59970384
1137	Trillium kamtschaticum	0	0	128.5982725	37.45639855
1138	Trillium kamtschaticum	0	0	128.5982725	37.45639855
521	Trillium kamtschaticum	0	0	128.9591323	37.44772893
522	Trillium kamtschaticum	0	0	128.9591323	37.44772893
1520	Trillium kamtschaticum	0	0	128.4813359	36.96382654
2065	Trillium kamtschaticum	0	0	128.7562211	37.2118001
2066	Trillium kamtschaticum	0	0	128.7562211	37.2118001
2074	Trillium kamtschaticum	0	0	128.8223082	37.17900783
2075	Trillium kamtschaticum	0	0	128.8223082	37.17900783
2076	Trillium kamtschaticum	0	0	128.8231924	37.17723298
2077	Trillium kamtschaticum	0	0	128.8231924	37.17723298
2079	Trillium kamtschaticum	0	0	128.8290471	37.17501082
2080	Trillium kamtschaticum	0	0	128.8290471	37.17501082
1448	Trillium kamtschaticum	0	0	128.9128826	37.17274887
1458	Trillium kamtschaticum	0	0	128.9322341	37.1635555
1474	Trillium kamtschaticum	0	0	128.911193	37.11186487
1491	Trillium kamtschaticum	0	0	128.9336602	37.09840688
1502	Trillium kamtschaticum	0	0	128.9448499	37.09666143
438	Trillium tschonoskii	0	0	128.3228913	38.28648771
1784	Trillium tschonoskii	0	0	128.4043331	38.17916112
787	Trillium tschonoskii	0	0	128.3570406	37.67995543
1310	Trillium tschonoskii	0	0	128.5615058	37.4616149
1908	Trillium tschonoskii	0	0	128.662584	37.60779859
2070	Trillium tschonoskii	0	0	128.7624001	37.20837131
1631	Ulmus macrocarpa	0	0	128.4396724	37.33355625
1602	Ulmus macrocarpa	0	0	129.1488906	36.39750938
2101	Ulmus macrocarpa	0	0	128.1021825	35.80225207
2110	Ulmus macrocarpa	0	0	128.0801404	35.6681703
296	Utricularia japonica	0	0	126.358135	36.81329763
239	Vaccinium koreanum	0	1	128.3672615	37.90037883
925	Vaccinium koreanum	0	1	127.554567	37.55991911
931	Vaccinium koreanum	0	1	127.5621565	37.55674001
970	Vaccinium koreanum	0	1	127.6145147	37.57482056
972	Vaccinium koreanum	0	1	127.617523	37.57439788
185	Vaccinium koreanum	0	1	128.6943222	36.0157726
1824	Vicia bungei	0	0	128.9466358	37.57563052
1959	Vicia bungei	0	0	127.5484816	36.83438232
735	Viola albida	0	0	127.6204166	36.53610817
183	Viola albida	0	0	128.6815359	36.02842994
876	Viola diamantica	0	0	127.4447437	38.10882163
437	Viola diamantica	0	0	128.3177271	38.30974023
373	Viola diamantica	0	0	128.4035593	38.09667391
403	Viola diamantica	0	0	128.4152446	38.00489047
23	Viola diamantica	0	0	128.0229381	37.70414121
26	Viola diamantica	0	0	128.088965	37.72510212
822	Viola diamantica	0	0	128.1163771	37.65084741
453	Viola diamantica	0	0	128.5286219	37.8379114
455	Viola diamantica	0	0	128.5682521	37.8229959
476	Viola diamantica	0	0	128.5619752	37.78427413
611	Viola diamantica	0	0	128.4459419	37.71466881
654	Viola diamantica	0	0	128.3195131	37.67389043
788	Viola diamantica	0	0	128.3656336	37.67914586
1441	Viola diamantica	0	0	128.0339499	37.35266036
1437	Viola diamantica	0	0	128.0547854	37.30230065
1132	Viola diamantica	0	0	128.4224356	37.54213711
1014	Viola diamantica	0	0	128.5075595	37.5340035
1314	Viola diamantica	0	0	128.5369358	37.46235343
1012	Viola diamantica	0	0	128.4738783	37.39511531
446	Viola diamantica	0	0	128.700375	37.94969442
498	Viola diamantica	0	0	128.6187353	37.76940277
624	Viola diamantica	0	0	128.7783162	37.79529679
527	Viola diamantica	0	0	128.9646488	37.43789351
552	Viola diamantica	0	0	129.0057241	37.39541912
701	Viola diamantica	0	0	127.9273166	36.84242335
691	Viola diamantica	0	0	127.9761147	36.98742241
693	Viola diamantica	0	0	128.0300406	36.88854193
696	Viola diamantica	0	0	128.0732623	36.78968216
684	Viola diamantica	0	0	128.0423928	36.76838799
685	Viola diamantica	0	0	128.0407262	36.76020346
1022	Viola diamantica	0	0	128.4461173	36.84932223
1319	Viola diamantica	0	0	128.663656	37.05006957
1320	Viola diamantica	0	0	128.6999615	37.02971636
584	Viola diamantica	0	0	129.0099471	37.16413284
1608	Viola diamantica	0	0	129.1785065	36.42997679
135	Viola diamantica	0	0	128.9736684	36.1624868
148	Viola diamantica	0	0	128.9663718	36.15955838
992	Viola variegata	0	0	127.5481165	37.66732372
991	Viola variegata	0	0	127.5482109	37.66825188
976	Viola variegata	0	0	127.6129888	37.56191572
980	Viola variegata	0	0	127.6138077	37.55784092
845	Viola variegata	0	0	127.7158611	37.62950365
852	Viola variegata	0	0	127.8186723	37.69502074
849	Viola variegata	0	0	127.827967	37.69805311
104	Viola variegata	0	0	126.4359858	35.17579276
1936	Waldsteinia ternata	0	0	128.7630793	37.22263677
1451	Waldsteinia ternata	0	0	128.9111147	37.15735021
1494	Waldsteinia ternata	0	0	128.934437	37.09720875
1523	Waldsteinia ternata	0	0	128.5765469	36.9199471
1944	Waldsteinia ternata	0	0	129.098377	36.05941568
987	Weigela florida	0	0	127.5497802	37.67516261
909	Weigela florida	0	0	127.5485274	37.56143972
932	Weigela florida	0	0	127.5610429	37.55597639
966	Weigela florida	0	0	127.6170899	37.57702339
973	Weigela florida	0	0	127.6182256	37.57346704
983	Weigela florida	0	0	127.6157995	37.55477767
850	Weigela florida	0	0	127.8087993	37.69795836
94	Weigela florida	0	0	126.6241664	35.28214947
707	Weigela subsessilis	0	1	127.5668829	36.63561379
728	Weigela subsessilis	0	1	127.6146627	36.58568721
737	Weigela subsessilis	0	1	127.6212011	36.53757208
1692	Wistaria floribunda	0	0	126.300719	36.75998883
1753	Wistaria floribunda	0	0	126.8995863	36.71224645
1596	Wistaria floribunda	0	0	129.3177463	36.72350089
1722	Wistaria floribunda	0	0	129.0345974	35.62143922
911	Youngia chelidoniifoli	0	0	127.5506589	37.56156554
927	Youngia chelidoniifoli	0	0	127.5600953	37.55842322
981	Youngia chelidoniifoli	0	0	127.6145092	37.55677442
984	Youngia chelidoniifoli	0	0	127.615705	37.55364744
99	Zanthoxylum piperitum	0	0	126.4415819	35.17719965
87	Zanthoxylum piperitum	0	0	126.5937759	35.2701864
108	Zanthoxylum piperitum	0	0	126.5559012	35.19977133
