# Supplementary material for: Mapping National Plant Biodiversity Patterns in South Korea with the MARS Species Distribution Model
Source: PLoS One. 2016 Mar 1;11(3):e0149511. doi: 10.1371/journal.pone.0149511 (PMC4773094; doi:10.1371/journal.pone.0149511)
Supplement: S1 Dataset — The “SurveyData.csv” file includes the plant species’ locations from the South Korea Second National Ecosystem Survey. We used data from another independent national survey (The Third National Ecosystem Survey) to test our method. The “TestData.csv” file includes the 166 plant species’ locations found in both datasets. (ZIP) [file pone.0149511.s001.zip › S1Dataset/TestData.csv]

X	id	species	POINT_X	POINT_Y	endemic	endangered
135926	3	Abies koreana Wilson	128.1222254	38.21605638	1	0
135936	3	Abies koreana Wilson	127.2406945	36.40941659	1	0
117556	8	Acer barbinerve Maxim.	128.5420917	37.55672778	0	0
117559	8	Acer barbinerve Maxim.	127.6587915	36.71645365	0	0
117560	8	Acer barbinerve Maxim.	128.3093334	37.65383326	0	0
117561	8	Acer barbinerve Maxim.	128.3093334	37.65383326	0	0
117564	8	Acer barbinerve Maxim.	127.5764109	36.61810324	0	0
117565	8	Acer barbinerve Maxim.	128.9711667	37.14811111	0	0
117567	8	Acer barbinerve Maxim.	128.7817778	37.21819445	0	0
117568	8	Acer barbinerve Maxim.	127.6785135	36.56172142	0	0
117569	8	Acer barbinerve Maxim.	128.9750139	37.26088333	0	0
117570	8	Acer barbinerve Maxim.	127.6519588	36.71520374	0	0
117571	8	Acer barbinerve Maxim.	128.310993	38.3275504	0	0
117663	8	Acer barbinerve Maxim.	128.3686403	37.88766845	0	0
117664	8	Acer barbinerve Maxim.	126.8471028	37.36219992	0	0
117666	8	Acer barbinerve Maxim.	128.3093334	37.65383326	0	0
117667	8	Acer barbinerve Maxim.	128.3142778	37.67699992	0	0
117670	8	Acer barbinerve Maxim.	128.093001	36.90299074	0	0
117671	8	Acer barbinerve Maxim.	128.2803056	37.5955277	0	0
117793	8	Acer barbinerve Maxim.	128.4135861	37.89877861	0	0
117794	8	Acer barbinerve Maxim.	128.3142778	37.67699992	0	0
117795	8	Acer barbinerve Maxim.	128.9705361	37.02780833	0	0
118147	8	Acer barbinerve Maxim.	127.5205023	38.21345795	0	0
118148	8	Acer barbinerve Maxim.	128.3093334	37.65383326	0	0
118150	8	Acer barbinerve Maxim.	127.5743278	36.6146314	0	0
118394	13	Acer mono var. savatieri (Pax) Nakai	128.5174167	37.39711111	0	0
118395	13	Acer mono var. savatieri (Pax) Nakai	126.4471834	34.90764993	0	0
118581	13	Acer mono var. savatieri (Pax) Nakai	126.4048311	35.31385582	0	0
117608	25	Acer tegmentosum Maxim.	126.9388778	37.06093326	0	0
117610	25	Acer tegmentosum Maxim.	128.4083621	37.85833324	0	0
117611	25	Acer tegmentosum Maxim.	128.1708609	37.88666989	0	0
117612	25	Acer tegmentosum Maxim.	128.3500026	37.92647494	0	0
117614	25	Acer tegmentosum Maxim.	128.5800556	37.1735	0	0
117617	25	Acer tegmentosum Maxim.	128.1736412	37.89166933	0	0
117618	25	Acer tegmentosum Maxim.	128.6027194	35.98984167	0	0
117726	25	Acer tegmentosum Maxim.	128.5172025	37.8388863	0	0
117984	25	Acer tegmentosum Maxim.	128.7817778	37.21819445	0	0
117985	25	Acer tegmentosum Maxim.	128.1783633	37.88472588	0	0
118243	25	Acer tegmentosum Maxim.	128.2639201	38.04983781	0	0
118244	25	Acer tegmentosum Maxim.	128.7193056	37.20488889	0	0
118245	25	Acer tegmentosum Maxim.	128.6866278	37.634225	0	0
118357	25	Acer tegmentosum Maxim.	128.5395694	37.55797222	0	0
118361	25	Acer tegmentosum Maxim.	128.9750139	37.26088333	0	0
118363	25	Acer tegmentosum Maxim.	128.6500833	37.05047222	0	0
118480	25	Acer tegmentosum Maxim.	128.3389187	37.82777792	0	0
118550	25	Acer tegmentosum Maxim.	128.4092531	37.90783586	0	0
118564	25	Acer tegmentosum Maxim.	128.5571944	37.51638889	0	0
118580	25	Acer tegmentosum Maxim.	128.6916417	36.00872222	0	0
118585	25	Acer tegmentosum Maxim.	128.647575	37.61728889	0	0
117371	27	Acer ukurunduense Trautv. & C.A.Mey.	128.6717528	37.61343333	0	0
117373	27	Acer ukurunduense Trautv. & C.A.Mey.	128.4781112	37.7210277	0	0
117374	27	Acer ukurunduense Trautv. & C.A.Mey.	128.6084722	37.64777778	0	0
117375	27	Acer ukurunduense Trautv. & C.A.Mey.	128.4781112	37.7210277	0	0
117376	27	Acer ukurunduense Trautv. & C.A.Mey.	128.4781112	37.7210277	0	0
117378	27	Acer ukurunduense Trautv. & C.A.Mey.	128.4183695	37.85824444	0	0
117383	27	Acer ukurunduense Trautv. & C.A.Mey.	128.1196283	38.22199456	0	0
117385	27	Acer ukurunduense Trautv. & C.A.Mey.	128.3990014	37.89511226	0	0
117732	27	Acer ukurunduense Trautv. & C.A.Mey.	128.4781112	37.7210277	0	0
117733	27	Acer ukurunduense Trautv. & C.A.Mey.	128.7817778	37.21819445	0	0
117734	27	Acer ukurunduense Trautv. & C.A.Mey.	128.6563694	37.63775833	0	0
117970	27	Acer ukurunduense Trautv. & C.A.Mey.	128.4781112	37.7210277	0	0
117971	27	Acer ukurunduense Trautv. & C.A.Mey.	128.4781112	37.7210277	0	0
117974	27	Acer ukurunduense Trautv. & C.A.Mey.	128.9180278	37.16125	0	0
118077	27	Acer ukurunduense Trautv. & C.A.Mey.	128.4781112	37.7210277	0	0
118085	27	Acer ukurunduense Trautv. & C.A.Mey.	128.4781112	37.7210277	0	0
118087	27	Acer ukurunduense Trautv. & C.A.Mey.	127.4555468	37.97944581	0	0
118089	27	Acer ukurunduense Trautv. & C.A.Mey.	127.4555468	37.97944581	0	0
118203	27	Acer ukurunduense Trautv. & C.A.Mey.	128.1222254	38.21605638	0	0
118205	27	Acer ukurunduense Trautv. & C.A.Mey.	128.140325	37.22668889	0	0
91934	32	Aconitum austrokoreense Koidz.	127.8536581	35.30688322	1	1
91935	32	Aconitum austrokoreense Koidz.	128.2945806	36.08316667	1	1
91936	32	Aconitum austrokoreense Koidz.	128.5231587	35.68837289	1	1
91945	32	Aconitum austrokoreense Koidz.	127.7852814	36.60185641	1	1
91946	32	Aconitum austrokoreense Koidz.	128.2944972	36.08431944	1	1
91998	32	Aconitum austrokoreense Koidz.	128.9429269	36.77690556	1	1
92049	32	Aconitum austrokoreense Koidz.	127.7196845	35.71015153	1	1
92050	32	Aconitum austrokoreense Koidz.	128.2945	36.09336111	1	1
92079	32	Aconitum austrokoreense Koidz.	128.2984111	36.09658333	1	1
91977	35	Aconitum coreanum (H. Lev.) Rapaics	128.4663968	38.22975737	0	1
92000	35	Aconitum coreanum (H. Lev.) Rapaics	128.022559	38.04881278	0	1
92002	35	Aconitum coreanum (H. Lev.) Rapaics	128.5358889	37.12786111	0	1
92006	35	Aconitum coreanum (H. Lev.) Rapaics	127.991971	37.93331599	0	1
92032	35	Aconitum coreanum (H. Lev.) Rapaics	128.3476389	37.19333333	0	1
92033	35	Aconitum coreanum (H. Lev.) Rapaics	127.8035037	38.07686313	0	1
92034	35	Aconitum coreanum (H. Lev.) Rapaics	127.8389844	37.96958848	0	1
92038	35	Aconitum coreanum (H. Lev.) Rapaics	128.3770278	37.12361111	0	1
92044	35	Aconitum coreanum (H. Lev.) Rapaics	127.8111989	38.14120449	0	1
92129	35	Aconitum coreanum (H. Lev.) Rapaics	128.4819722	37.19466667	0	1
92157	35	Aconitum coreanum (H. Lev.) Rapaics	128.3770278	37.12361111	0	1
92158	35	Aconitum coreanum (H. Lev.) Rapaics	128.3584722	37.11772222	0	1
26544	58	Adenophora grandiflora Nakai	128.40965	35.20254444	0	0
26545	58	Adenophora grandiflora Nakai	127.6712972	37.08074722	0	0
26692	58	Adenophora grandiflora Nakai	126.6709834	36.45401937	0	0
26718	58	Adenophora grandiflora Nakai	127.4555468	37.97944581	0	0
26769	58	Adenophora grandiflora Nakai	129.0018333	37.41802778	0	0
854	70	Aegopodium alpestre Ledeb.	126.5354139	34.90780826	0	0
855	70	Aegopodium alpestre Ledeb.	126.5383334	34.7905527	0	0
856	70	Aegopodium alpestre Ledeb.	126.5323306	34.90597493	0	0
857	70	Aegopodium alpestre Ledeb.	129.1032278	37.22293056	0	0
860	70	Aegopodium alpestre Ledeb.	126.5449862	34.79572493	0	0
65586	92	Ajuga spectabilis Nakai	129.0587937	35.29720635	1	0
65593	92	Ajuga spectabilis Nakai	126.8954194	36.42064722	1	0
65619	92	Ajuga spectabilis Nakai	127.3319806	37.41211389	1	0
65620	92	Ajuga spectabilis Nakai	127.6962528	37.13989167	1	0
65626	92	Ajuga spectabilis Nakai	128.1040667	35.90289167	1	0
65640	92	Ajuga spectabilis Nakai	127.5875444	34.81973333	1	0
65643	92	Ajuga spectabilis Nakai	128.9477389	36.33000278	1	0
65644	92	Ajuga spectabilis Nakai	127.2673493	37.51112379	1	0
65653	92	Ajuga spectabilis Nakai	128.0504794	36.68171545	1	0
65658	92	Ajuga spectabilis Nakai	126.756549	35.46497941	1	0
65678	92	Ajuga spectabilis Nakai	127.6906944	37.07886111	1	0
65679	92	Ajuga spectabilis Nakai	127.8471833	36.05982778	1	0
65720	92	Ajuga spectabilis Nakai	127.6076112	37.71963881	1	0
65721	92	Ajuga spectabilis Nakai	128.2055361	37.03010278	1	0
65741	92	Ajuga spectabilis Nakai	126.9693312	36.67700953	1	0
65746	92	Ajuga spectabilis Nakai	128.1040667	35.90289167	1	0
65755	92	Ajuga spectabilis Nakai	127.4144389	37.44525833	1	0
65758	92	Ajuga spectabilis Nakai	127.8471833	36.05982778	1	0
65765	92	Ajuga spectabilis Nakai	128.1866932	36.72718942	1	0
65768	92	Ajuga spectabilis Nakai	126.8929535	35.48322805	1	0
65772	92	Ajuga spectabilis Nakai	127.586875	36.21969444	1	0
65779	92	Ajuga spectabilis Nakai	127.094398	35.72135837	1	0
137744	105	Allium senescens var. senescens L.	128.8961135	37.79203349	0	0
137770	105	Allium senescens var. senescens L.	128.5945833	36.262	0	0
92378	143	Anemone koraiensis Nakai	128.2503973	37.60282493	1	0
92390	143	Anemone koraiensis Nakai	127.4927921	37.58592772	1	0
92411	143	Anemone koraiensis Nakai	128.9635556	37.14958333	1	0
92423	143	Anemone koraiensis Nakai	128.5708889	37.18408333	1	0
92441	143	Anemone koraiensis Nakai	127.4384657	37.92447985	1	0
92459	143	Anemone koraiensis Nakai	129.1419472	37.08172222	1	0
92463	143	Anemone koraiensis Nakai	128.5322583	37.54636111	1	0
92471	143	Anemone koraiensis Nakai	128.67125	37.60769445	1	0
92476	143	Anemone koraiensis Nakai	128.5172025	37.8388863	1	0
92477	143	Anemone koraiensis Nakai	128.647575	37.61728889	1	0
92485	143	Anemone koraiensis Nakai	128.9170152	36.7916648	1	0
92498	143	Anemone koraiensis Nakai	129.1031611	37.21979445	1	0
92501	143	Anemone koraiensis Nakai	128.4183695	37.85824444	1	0
92505	143	Anemone koraiensis Nakai	129.0963667	37.10188889	1	0
92510	143	Anemone koraiensis Nakai	128.4168637	37.89358479	1	0
92523	143	Anemone koraiensis Nakai	127.1647478	37.91087407	1	0
92524	143	Anemone koraiensis Nakai	129.0034167	37.41716667	1	0
92527	143	Anemone koraiensis Nakai	127.5683278	37.55242492	1	0
92528	143	Anemone koraiensis Nakai	128.5645888	37.93536441	1	0
92537	143	Anemone koraiensis Nakai	128.1222087	38.21507594	1	0
92538	143	Anemone koraiensis Nakai	128.7841667	37.22061111	1	0
1313	157	Angelica gigas	126.6038076	36.75807039	0	0
1447	157	Angelica gigas	127.5729766	35.54572475	0	0
1272	163	Angelica tenuissima Nakai	127.3000389	34.53201389	0	0
1274	163	Angelica tenuissima Nakai	128.3092778	37.66866659	0	0
1283	163	Angelica tenuissima Nakai	128.5257416	35.71251186	0	0
1386	163	Angelica tenuissima Nakai	128.6802806	37.63560278	0	0
1387	163	Angelica tenuissima Nakai	129.1450861	37.07646667	0	0
1388	163	Angelica tenuissima Nakai	128.1988111	34.98425	0	0
1398	163	Angelica tenuissima Nakai	128.6083306	37.64800278	0	0
1400	163	Angelica tenuissima Nakai	128.5047194	37.57742778	0	0
1401	163	Angelica tenuissima Nakai	129.0259356	35.55636606	0	0
1404	163	Angelica tenuissima Nakai	128.7000999	35.57625886	0	0
1472	163	Angelica tenuissima Nakai	128.6866278	37.634225	0	0
1473	163	Angelica tenuissima Nakai	128.9749139	37.27579167	0	0
1511	163	Angelica tenuissima Nakai	128.6608056	37.61254167	0	0
137871	191	Arisaema heterophyllum Blume	127.9201111	37.47839167	0	0
137883	191	Arisaema heterophyllum Blume	127.4713232	38.23777145	0	0
137951	191	Arisaema heterophyllum Blume	127.4812598	37.58338072	0	0
137952	191	Arisaema heterophyllum Blume	126.6780001	37.43030548	0	0
137956	191	Arisaema heterophyllum Blume	128.1699639	34.94794722	0	0
137998	191	Arisaema heterophyllum Blume	126.9597765	36.67637066	0	0
137999	191	Arisaema heterophyllum Blume	127.9056016	36.84094102	0	0
138000	191	Arisaema heterophyllum Blume	127.1609985	36.55242211	0	0
138001	191	Arisaema heterophyllum Blume	127.4393389	37.43271389	0	0
138078	191	Arisaema heterophyllum Blume	127.273149	37.75944233	0	0
138079	191	Arisaema heterophyllum Blume	127.8997688	36.84663478	0	0
138080	191	Arisaema heterophyllum Blume	126.8954194	36.42064722	0	0
3473	199	Aristolochia contorta Bunge	127.2658333	35.78333333	0	0
3475	199	Aristolochia contorta Bunge	128.2819362	36.27198326	0	0
3477	199	Aristolochia contorta Bunge	127.4096284	38.26958677	0	0
3479	199	Aristolochia contorta Bunge	127.4062621	38.26563998	0	0
3480	199	Aristolochia contorta Bunge	128.4312778	37.03727778	0	0
3481	199	Aristolochia contorta Bunge	127.9098944	37.18680278	0	0
3482	199	Aristolochia contorta Bunge	127.5857791	36.9500348	0	0
3484	199	Aristolochia contorta Bunge	127.9816178	38.29545446	0	0
3486	199	Aristolochia contorta Bunge	128.2291844	36.79928128	0	0
3493	199	Aristolochia contorta Bunge	128.5761694	36.03413333	0	0
3494	199	Aristolochia contorta Bunge	128.9048528	36.48806389	0	0
3495	199	Aristolochia contorta Bunge	127.9816178	38.29545446	0	0
3497	199	Aristolochia contorta Bunge	128.1898334	37.65349992	0	0
3499	199	Aristolochia contorta Bunge	127.3299418	38.21441488	0	0
3501	199	Aristolochia contorta Bunge	128.3639334	36.48983048	0	0
3502	199	Aristolochia contorta Bunge	127.9816178	38.29545446	0	0
3503	199	Aristolochia contorta Bunge	128.8332528	36.35388889	0	0
3506	199	Aristolochia contorta Bunge	127.2215515	36.85063003	0	0
3507	199	Aristolochia contorta Bunge	128.0289001	36.34544715	0	0
3509	199	Aristolochia contorta Bunge	127.5104155	37.58896638	0	0
3510	199	Aristolochia contorta Bunge	128.1798256	38.22295045	0	0
3515	199	Aristolochia contorta Bunge	127.8567052	37.95309051	0	0
3516	199	Aristolochia contorta Bunge	127.185125	37.44807778	0	0
3517	199	Aristolochia contorta Bunge	127.289456	38.27104968	0	0
3519	199	Aristolochia contorta Bunge	127.6157778	36.11989444	0	0
3520	199	Aristolochia contorta Bunge	127.4338324	37.69502861	0	0
3528	199	Aristolochia contorta Bunge	127.1022663	37.57943152	0	0
3529	199	Aristolochia contorta Bunge	128.4312778	37.03727778	0	0
3532	199	Aristolochia contorta Bunge	126.9239554	38.06543234	0	0
3533	199	Aristolochia contorta Bunge	128.5386111	36.46261111	0	0
3536	199	Aristolochia contorta Bunge	128.2195112	37.60032492	0	0
3537	199	Aristolochia contorta Bunge	127.6076112	37.71963881	0	0
3539	199	Aristolochia contorta Bunge	128.5086719	35.59947444	0	0
3540	199	Aristolochia contorta Bunge	128.5992361	37.64963333	0	0
3545	199	Aristolochia contorta Bunge	127.4370089	38.30139159	0	0
3546	199	Aristolochia contorta Bunge	127.0498639	37.34975556	0	0
3547	199	Aristolochia contorta Bunge	127.5589167	35.94430556	0	0
3549	199	Aristolochia contorta Bunge	126.6653847	36.84012798	0	0
3554	199	Aristolochia contorta Bunge	128.8034972	36.47259167	0	0
3558	199	Aristolochia contorta Bunge	127.8397472	37.42672222	0	0
3560	199	Aristolochia contorta Bunge	127.573339	37.55154715	0	0
3563	199	Aristolochia contorta Bunge	128.9429269	36.77690556	0	0
3565	199	Aristolochia contorta Bunge	127.3998707	38.29327561	0	0
3566	199	Aristolochia contorta Bunge	128.1810325	36.72839639	0	0
3568	199	Aristolochia contorta Bunge	127.6753223	37.64876104	0	0
3570	199	Aristolochia contorta Bunge	127.4666257	38.30085296	0	0
3572	199	Aristolochia contorta Bunge	127.1022663	37.57943152	0	0
3576	199	Aristolochia contorta Bunge	128.5983889	37.082	0	0
3580	199	Aristolochia contorta Bunge	127.289456	38.27104968	0	0
3584	199	Aristolochia contorta Bunge	127.6107972	36.22170278	0	0
3586	199	Aristolochia contorta Bunge	128.31475	35.77775	0	0
3588	199	Aristolochia contorta Bunge	128.5285713	35.49090064	0	0
3589	199	Aristolochia contorta Bunge	128.3546389	37.11386111	0	0
3590	199	Aristolochia contorta Bunge	128.9612998	35.5316795	0	0
3591	199	Aristolochia contorta Bunge	127.6706234	36.76253179	0	0
3592	199	Aristolochia contorta Bunge	128.0205066	36.52409008	0	0
3593	199	Aristolochia contorta Bunge	128.5386111	36.46261111	0	0
3594	199	Aristolochia contorta Bunge	127.5793472	36.20575833	0	0
3599	199	Aristolochia contorta Bunge	128.9837194	36.318675	0	0
3602	199	Aristolochia contorta Bunge	128.1843417	36.33628326	0	0
3604	199	Aristolochia contorta Bunge	127.9474167	37.25420556	0	0
3605	199	Aristolochia contorta Bunge	129.1020306	37.22329722	0	0
3606	199	Aristolochia contorta Bunge	128.1673667	37.23071111	0	0
3609	199	Aristolochia contorta Bunge	128.1898334	37.65349992	0	0
3612	199	Aristolochia contorta Bunge	128.1898334	37.65349992	0	0
3615	199	Aristolochia contorta Bunge	127.5516153	38.29106858	0	0
3616	199	Aristolochia contorta Bunge	128.6465139	36.19934722	0	0
3617	199	Aristolochia contorta Bunge	128.027156	36.69327214	0	0
3619	199	Aristolochia contorta Bunge	127.5452917	37.64701381	0	0
3620	199	Aristolochia contorta Bunge	127.7398786	38.04037711	0	0
3621	199	Aristolochia contorta Bunge	127.6127028	36.22256111	0	0
3623	199	Aristolochia contorta Bunge	128.1898334	37.65349992	0	0
3624	199	Aristolochia contorta Bunge	127.5224764	38.27981969	0	0
3471	200	Aristolochia manshuriensis Kom.	128.7783056	37.17936111	0	0
3472	200	Aristolochia manshuriensis Kom.	128.6694583	37.63574445	0	0
3478	200	Aristolochia manshuriensis Kom.	129.1239278	37.08960833	0	0
3483	200	Aristolochia manshuriensis Kom.	129.0956361	36.46729722	0	0
3489	200	Aristolochia manshuriensis Kom.	129.1765278	37.32305556	0	0
3490	200	Aristolochia manshuriensis Kom.	128.9358564	35.652638	0	0
3491	200	Aristolochia manshuriensis Kom.	129.0521389	36.26250556	0	0
3492	200	Aristolochia manshuriensis Kom.	128.6470556	37.61875278	0	0
3496	200	Aristolochia manshuriensis Kom.	127.0536528	36.33919437	0	0
3498	200	Aristolochia manshuriensis Kom.	128.8565361	37.25171667	0	0
3500	200	Aristolochia manshuriensis Kom.	128.6563694	37.63775833	0	0
3504	200	Aristolochia manshuriensis Kom.	128.9596889	35.53212388	0	0
3508	200	Aristolochia manshuriensis Kom.	129.1022083	37.18858333	0	0
3511	200	Aristolochia manshuriensis Kom.	129.0956361	36.46729722	0	0
3512	200	Aristolochia manshuriensis Kom.	128.9527222	36.33136111	0	0
3521	200	Aristolochia manshuriensis Kom.	128.60725	37.64979722	0	0
3522	200	Aristolochia manshuriensis Kom.	128.655625	37.61431389	0	0
3524	200	Aristolochia manshuriensis Kom.	128.9362175	35.64766633	0	0
3525	200	Aristolochia manshuriensis Kom.	128.9536667	36.337	0	0
3527	200	Aristolochia manshuriensis Kom.	128.6866278	37.634225	0	0
3530	200	Aristolochia manshuriensis Kom.	129.033967	35.67539445	0	0
3531	200	Aristolochia manshuriensis Kom.	128.2633645	38.05278191	0	0
3538	200	Aristolochia manshuriensis Kom.	129.0444661	35.67433909	0	0
3552	200	Aristolochia manshuriensis Kom.	128.8468333	36.34077778	0	0
3557	200	Aristolochia manshuriensis Kom.	128.5790792	37.92802092	0	0
3559	200	Aristolochia manshuriensis Kom.	128.9527222	36.33136111	0	0
3578	200	Aristolochia manshuriensis Kom.	128.8382361	37.40765833	0	0
3582	200	Aristolochia manshuriensis Kom.	128.5665915	37.92690151	0	0
3583	200	Aristolochia manshuriensis Kom.	128.6659167	37.61890833	0	0
3585	200	Aristolochia manshuriensis Kom.	128.92015	37.14090278	0	0
3587	200	Aristolochia manshuriensis Kom.	128.9750139	37.26088333	0	0
3595	200	Aristolochia manshuriensis Kom.	129.1513	37.071875	0	0
3598	200	Aristolochia manshuriensis Kom.	128.5395694	37.55797222	0	0
3600	200	Aristolochia manshuriensis Kom.	129.1568611	37.27425	0	0
3611	200	Aristolochia manshuriensis Kom.	128.4128062	37.85347273	0	0
3618	200	Aristolochia manshuriensis Kom.	129.1490944	36.46487778	0	0
3622	200	Aristolochia manshuriensis Kom.	129.1699889	36.34775278	0	0
3630	200	Aristolochia manshuriensis Kom.	129.2707944	36.30590278	0	0
3631	200	Aristolochia manshuriensis Kom.	128.3464245	38.21667187	0	0
3743	226	Asarum maculatum Nakai	128.9361614	35.64140878	1	0
3785	226	Asarum maculatum Nakai	128.311138	37.8125017	1	0
3786	226	Asarum maculatum Nakai	129.0414664	35.67400577	1	0
3793	226	Asarum maculatum Nakai	129.0429648	35.54864482	1	0
3794	226	Asarum maculatum Nakai	128.4183695	37.85824444	1	0
3795	226	Asarum maculatum Nakai	126.9083278	34.91503326	1	0
3820	226	Asarum maculatum Nakai	126.8019945	34.83299159	1	0
3821	226	Asarum maculatum Nakai	128.9361343	35.63875067	1	0
3822	226	Asarum maculatum Nakai	127.8415414	37.82602178	1	0
3823	226	Asarum maculatum Nakai	126.8868778	34.79816937	1	0
3824	226	Asarum maculatum Nakai	126.4471834	34.90764993	1	0
3911	226	Asarum maculatum Nakai	128.1694721	37.89028057	1	0
3912	226	Asarum maculatum Nakai	128.9346067	35.63397341	1	0
3913	226	Asarum maculatum Nakai	126.8556612	34.87878604	1	0
3914	226	Asarum maculatum Nakai	127.3361977	37.8724852	1	0
45929	261	Astragalus membranaceus var. membranaceus Bunge	128.442889	37.53519437	0	0
45931	261	Astragalus membranaceus var. membranaceus Bunge	128.8116528	36.47392778	0	0
45936	261	Astragalus membranaceus var. membranaceus Bunge	128.7728611	37.51855556	0	0
45937	261	Astragalus membranaceus var. membranaceus Bunge	128.78425	37.51841667	0	0
45938	261	Astragalus membranaceus var. membranaceus Bunge	129.145975	37.18111111	0	0
45941	261	Astragalus membranaceus var. membranaceus Bunge	127.3477001	35.08633882	0	0
45942	261	Astragalus membranaceus var. membranaceus Bunge	128.647575	37.61728889	0	0
45947	261	Astragalus membranaceus var. membranaceus Bunge	127.5743278	36.6146314	0	0
96664	286	Berchemia berchemiifolia (Makino) Koidz.	128.4490389	35.76953611	0	0
96665	286	Berchemia berchemiifolia (Makino) Koidz.	129.1464722	36.03641389	0	0
96686	286	Berchemia berchemiifolia (Makino) Koidz.	129.2751861	36.32182222	0	0
1732	344	Bupleurum falcatum L.	128.4894694	36.078875	0	0
1736	344	Bupleurum falcatum L.	128.7733889	37.51991667	0	0
1738	344	Bupleurum falcatum L.	129.3892772	36.70738348	0	0
1740	344	Bupleurum falcatum L.	128.7964611	36.46301945	0	0
1743	344	Bupleurum falcatum L.	129.089207	36.66210024	0	0
1747	344	Bupleurum falcatum L.	127.5891147	36.9677689	0	0
1749	344	Bupleurum falcatum L.	128.4819722	37.19466667	0	0
1750	344	Bupleurum falcatum L.	129.0622832	36.51810248	0	0
1751	344	Bupleurum falcatum L.	128.4275833	37.03638889	0	0
1753	344	Bupleurum falcatum L.	129.2668272	36.91688652	0	0
1756	344	Bupleurum falcatum L.	129.3933694	36.45295833	0	0
1757	344	Bupleurum falcatum L.	127.6774111	36.05726389	0	0
1765	344	Bupleurum falcatum L.	129.2282063	36.62186417	0	0
1766	344	Bupleurum falcatum L.	128.4254722	37.03186111	0	0
1768	344	Bupleurum falcatum L.	129.1437833	37.07873056	0	0
1769	344	Bupleurum falcatum L.	129.1883472	37.18195278	0	0
1771	344	Bupleurum falcatum L.	129.1239278	37.08960833	0	0
1772	344	Bupleurum falcatum L.	128.5358889	37.12786111	0	0
1773	344	Bupleurum falcatum L.	126.2621389	34.61091667	0	0
1774	344	Bupleurum falcatum L.	129.0578472	36.26455833	0	0
1775	344	Bupleurum falcatum L.	128.3770278	37.12361111	0	0
1777	344	Bupleurum falcatum L.	129.3892772	36.70738348	0	0
1778	344	Bupleurum falcatum L.	128.9495389	36.33346667	0	0
1780	344	Bupleurum falcatum L.	128.1744661	36.89149261	0	0
1781	344	Bupleurum falcatum L.	129.3669541	36.9500613	0	0
1782	344	Bupleurum falcatum L.	128.8454583	37.41316667	0	0
1783	344	Bupleurum falcatum L.	128.3492722	35.205025	0	0
1784	344	Bupleurum falcatum L.	128.5946667	36.262	0	0
1787	344	Bupleurum falcatum L.	128.4832111	36.06290556	0	0
1788	344	Bupleurum falcatum L.	128.3553333	37.19369445	0	0
1789	344	Bupleurum falcatum L.	129.3669513	36.95008352	0	0
1790	344	Bupleurum falcatum L.	129.0926233	36.66397227	0	0
1792	344	Bupleurum falcatum L.	128.7377778	36.38469444	0	0
1793	344	Bupleurum falcatum L.	128.3770278	37.12361111	0	0
1795	344	Bupleurum falcatum L.	128.3476389	37.19333333	0	0
1798	344	Bupleurum falcatum L.	126.6631223	36.36334992	0	0
1799	344	Bupleurum falcatum L.	128.8034972	36.47259167	0	0
1800	344	Bupleurum falcatum L.	128.9181951	35.27309699	0	0
1801	344	Bupleurum falcatum L.	129.3833776	36.95004198	0	0
1803	344	Bupleurum falcatum L.	129.0157028	36.19564167	0	0
1804	344	Bupleurum falcatum L.	128.4819722	37.19466667	0	0
1806	344	Bupleurum falcatum L.	128.8285972	36.33059722	0	0
1808	344	Bupleurum falcatum L.	128.3554722	37.20602778	0	0
1810	344	Bupleurum falcatum L.	129.3933694	36.45295833	0	0
1811	344	Bupleurum falcatum L.	128.7596208	35.74207121	0	0
1812	344	Bupleurum falcatum L.	128.8090972	36.47346944	0	0
1813	344	Bupleurum falcatum L.	128.1701042	38.22821643	0	0
1814	344	Bupleurum falcatum L.	128.4191389	36.27108333	0	0
1815	344	Bupleurum falcatum L.	128.1716885	36.89177033	0	0
1817	344	Bupleurum falcatum L.	129.1353056	37.407	0	0
1818	344	Bupleurum falcatum L.	128.4191389	36.27108333	0	0
1820	344	Bupleurum falcatum L.	128.42025	36.26816667	0	0
1823	344	Bupleurum falcatum L.	129.3268778	36.48566944	0	0
44526	346	Buxus koreana Nakai ex Chung & al.	128.3037925	36.97705317	0	0
44527	346	Buxus koreana Nakai ex Chung & al.	127.6408797	37.42834597	0	0
44529	346	Buxus koreana Nakai ex Chung & al.	128.6441944	37.17422222	0	0
44530	346	Buxus koreana Nakai ex Chung & al.	127.4474945	36.38296937	0	0
44531	346	Buxus koreana Nakai ex Chung & al.	129.0988333	37.38975	0	0
44532	346	Buxus koreana Nakai ex Chung & al.	129.3833748	36.95003643	0	0
44533	346	Buxus koreana Nakai ex Chung & al.	127.434225	34.96350833	0	0
44534	346	Buxus koreana Nakai ex Chung & al.	129.0893333	37.35594445	0	0
44536	346	Buxus koreana Nakai ex Chung & al.	128.9808833	37.60675278	0	0
44537	346	Buxus koreana Nakai ex Chung & al.	126.8017417	36.07629167	0	0
44538	346	Buxus koreana Nakai ex Chung & al.	129.1536972	35.77432778	0	0
44539	346	Buxus koreana Nakai ex Chung & al.	129.3669152	36.95005297	0	0
44540	346	Buxus koreana Nakai ex Chung & al.	128.5866389	37.28886111	0	0
44542	346	Buxus koreana Nakai ex Chung & al.	127.6017028	36.11606111	0	0
44543	346	Buxus koreana Nakai ex Chung & al.	127.0252306	36.46575548	0	0
44544	346	Buxus koreana Nakai ex Chung & al.	126.7557157	35.46442391	0	0
44545	346	Buxus koreana Nakai ex Chung & al.	127.4841944	36.31279167	0	0
44547	346	Buxus koreana Nakai ex Chung & al.	126.6277778	34.47369444	0	0
44548	346	Buxus koreana Nakai ex Chung & al.	128.6883333	37.36863889	0	0
44549	346	Buxus koreana Nakai ex Chung & al.	127.5428695	37.56486381	0	0
44550	346	Buxus koreana Nakai ex Chung & al.	128.1453028	36.44334159	0	0
44551	346	Buxus koreana Nakai ex Chung & al.	127.326729	38.1404679	0	0
44552	346	Buxus koreana Nakai ex Chung & al.	128.6702222	37.48352778	0	0
44553	346	Buxus koreana Nakai ex Chung & al.	128.4785	37.19044445	0	0
44554	346	Buxus koreana Nakai ex Chung & al.	128.4841944	37.19530556	0	0
44555	346	Buxus koreana Nakai ex Chung & al.	127.5637972	37.14461111	0	0
44556	346	Buxus koreana Nakai ex Chung & al.	127.2359334	36.41144159	0	0
44557	346	Buxus koreana Nakai ex Chung & al.	126.8457584	37.20626103	0	0
44558	346	Buxus koreana Nakai ex Chung & al.	128.3260687	35.65147903	0	0
44559	346	Buxus koreana Nakai ex Chung & al.	128.3649444	37.20019445	0	0
44560	346	Buxus koreana Nakai ex Chung & al.	127.473989	38.28752957	0	0
44561	346	Buxus koreana Nakai ex Chung & al.	127.6408797	37.42834597	0	0
44562	346	Buxus koreana Nakai ex Chung & al.	126.9592556	37.44297214	0	0
44563	346	Buxus koreana Nakai ex Chung & al.	128.3556944	37.20188889	0	0
44564	346	Buxus koreana Nakai ex Chung & al.	128.3896944	37.12411111	0	0
44565	346	Buxus koreana Nakai ex Chung & al.	128.2939667	37.33480556	0	0
44566	346	Buxus koreana Nakai ex Chung & al.	128.5078054	35.59561376	0	0
44567	346	Buxus koreana Nakai ex Chung & al.	126.6275	34.47369444	0	0
44568	346	Buxus koreana Nakai ex Chung & al.	127.4613667	34.93869722	0	0
44569	346	Buxus koreana Nakai ex Chung & al.	129.2001111	37.26894445	0	0
44570	346	Buxus koreana Nakai ex Chung & al.	129.3669513	36.95008352	0	0
44571	346	Buxus koreana Nakai ex Chung & al.	127.6076833	34.64841667	0	0
44572	346	Buxus koreana Nakai ex Chung & al.	128.5765961	37.92545731	0	0
44573	346	Buxus koreana Nakai ex Chung & al.	128.9808833	37.60675278	0	0
44574	346	Buxus koreana Nakai ex Chung & al.	128.3649444	37.20019445	0	0
44575	346	Buxus koreana Nakai ex Chung & al.	126.7391528	35.92945833	0	0
44576	346	Buxus koreana Nakai ex Chung & al.	127.28481	37.67297186	0	0
44577	346	Buxus koreana Nakai ex Chung & al.	127.4966751	37.58158936	0	0
44578	346	Buxus koreana Nakai ex Chung & al.	128.0680417	37.06336945	0	0
44579	346	Buxus koreana Nakai ex Chung & al.	128.3471944	37.19686111	0	0
44580	346	Buxus koreana Nakai ex Chung & al.	128.927092	36.79867519	0	0
44581	346	Buxus koreana Nakai ex Chung & al.	126.9360417	37.06087492	0	0
44582	346	Buxus koreana Nakai ex Chung & al.	128.3029315	36.97998338	0	0
44583	346	Buxus koreana Nakai ex Chung & al.	128.9808833	37.60675278	0	0
44585	346	Buxus koreana Nakai ex Chung & al.	126.7805278	37.44766667	0	0
44586	346	Buxus koreana Nakai ex Chung & al.	128.3471944	37.19686111	0	0
44588	346	Buxus koreana Nakai ex Chung & al.	127.2886709	38.18649563	0	0
44589	346	Buxus koreana Nakai ex Chung & al.	128.4405583	36.21212222	0	0
44591	346	Buxus koreana Nakai ex Chung & al.	128.5078054	35.59561376	0	0
44593	346	Buxus koreana Nakai ex Chung & al.	127.0682682	37.69795925	0	0
44594	346	Buxus koreana Nakai ex Chung & al.	128.0786611	37.16233611	0	0
44595	346	Buxus koreana Nakai ex Chung & al.	128.5301944	37.12930556	0	0
44596	346	Buxus koreana Nakai ex Chung & al.	126.6281333	34.47369722	0	0
44598	346	Buxus koreana Nakai ex Chung & al.	128.6141909	36.46237655	0	0
44599	346	Buxus koreana Nakai ex Chung & al.	128.4862222	37.19777778	0	0
44600	346	Buxus koreana Nakai ex Chung & al.	127.6408797	37.42834597	0	0
44602	346	Buxus koreana Nakai ex Chung & al.	127.0682682	37.69795925	0	0
44603	346	Buxus koreana Nakai ex Chung & al.	127.4618476	35.52961482	0	0
44605	346	Buxus koreana Nakai ex Chung & al.	129.1392389	37.08111667	0	0
45992	374	Campylotropis macrocarpa (Bunge) Rehder	129.2709861	36.32128056	0	0
45993	374	Campylotropis macrocarpa (Bunge) Rehder	127.0606611	36.19609444	0	0
45997	374	Campylotropis macrocarpa (Bunge) Rehder	128.6916417	36.00872222	0	0
45998	374	Campylotropis macrocarpa (Bunge) Rehder	128.5723333	37.18025	0	0
46001	374	Campylotropis macrocarpa (Bunge) Rehder	128.4688598	36.84470554	0	0
46002	374	Campylotropis macrocarpa (Bunge) Rehder	128.083653	35.66274242	0	0
46004	374	Campylotropis macrocarpa (Bunge) Rehder	127.9583039	35.51930461	0	0
46005	374	Campylotropis macrocarpa (Bunge) Rehder	128.555179	35.30592706	0	0
46006	374	Campylotropis macrocarpa (Bunge) Rehder	129.1603611	37.21964722	0	0
24280	386	Cardamine lyrata Bunge	126.7285223	34.89789159	0	0
24281	386	Cardamine lyrata Bunge	127.3069482	36.6829914	0	0
24282	386	Cardamine lyrata Bunge	127.3035041	36.68384128	0	0
24283	386	Cardamine lyrata Bunge	126.7309889	34.8560527	0	0
24284	386	Cardamine lyrata Bunge	127.3052289	36.68392184	0	0
24285	386	Cardamine lyrata Bunge	126.5459528	34.79682215	0	0
24408	386	Cardamine lyrata Bunge	128.8080361	36.47365	0	0
24409	386	Cardamine lyrata Bunge	126.7320056	34.85587493	0	0
24473	386	Cardamine lyrata Bunge	126.7321362	34.85667493	0	0
24474	386	Cardamine lyrata Bunge	126.7327139	34.85587493	0	0
24477	386	Cardamine lyrata Bunge	126.8391122	35.3340307	0	0
24511	386	Cardamine lyrata Bunge	126.5470556	34.79711937	0	0
24512	386	Cardamine lyrata Bunge	127.5793472	36.20575833	0	0
24515	386	Cardamine lyrata Bunge	126.515846	37.70732703	0	0
24516	386	Cardamine lyrata Bunge	128.7193056	37.20488889	0	0
24518	386	Cardamine lyrata Bunge	126.7322695	34.85649437	0	0
24519	386	Cardamine lyrata Bunge	126.6426701	35.47247798	0	0
24520	386	Cardamine lyrata Bunge	126.6432256	35.47275573	0	0
24522	386	Cardamine lyrata Bunge	126.8359735	35.33625265	0	0
54542	464	Carpinus turczaninovii Hance	128.7531156	35.20321758	0	0
54563	464	Carpinus turczaninovii Hance	128.9999673	35.11919801	0	0
54588	464	Carpinus turczaninovii Hance	126.1809793	36.71172344	0	0
54593	464	Carpinus turczaninovii Hance	128.5782194	35.07688056	0	0
54594	464	Carpinus turczaninovii Hance	126.4315973	35.1792777	0	0
54595	464	Carpinus turczaninovii Hance	126.3989427	35.31457793	0	0
54623	464	Carpinus turczaninovii Hance	127.4747944	34.65279444	0	0
54636	464	Carpinus turczaninovii Hance	127.5763667	34.65806667	0	0
54656	464	Carpinus turczaninovii Hance	126.6000833	34.67908611	0	0
54667	464	Carpinus turczaninovii Hance	126.1876389	35.08916667	0	0
54668	464	Carpinus turczaninovii Hance	127.6964334	37.69740826	0	0
54669	464	Carpinus turczaninovii Hance	126.5541722	35.96731389	0	0
54670	464	Carpinus turczaninovii Hance	126.463907	35.6126557	0	0
54671	464	Carpinus turczaninovii Hance	129.1536972	35.77432778	0	0
54672	464	Carpinus turczaninovii Hance	128.4801111	37.19372222	0	0
54673	464	Carpinus turczaninovii Hance	128.868207	35.34331104	0	0
54682	464	Carpinus turczaninovii Hance	126.173146	36.78971444	0	0
54697	464	Carpinus turczaninovii Hance	127.6076833	34.64841667	0	0
54706	464	Carpinus turczaninovii Hance	126.4640459	35.6141833	0	0
54717	464	Carpinus turczaninovii Hance	128.7861188	35.15556755	0	0
54718	464	Carpinus turczaninovii Hance	126.6139556	34.68123889	0	0
54736	464	Carpinus turczaninovii Hance	128.0922583	34.98426667	0	0
54747	464	Carpinus turczaninovii Hance	127.6357194	34.94145556	0	0
54756	464	Carpinus turczaninovii Hance	126.4417438	35.403457	0	0
54757	464	Carpinus turczaninovii Hance	126.6987222	34.50630278	0	0
54758	464	Carpinus turczaninovii Hance	126.6389917	34.47208889	0	0
54760	464	Carpinus turczaninovii Hance	129.1433485	35.20050103	0	0
54772	464	Carpinus turczaninovii Hance	126.5368028	34.79547493	0	0
54773	464	Carpinus turczaninovii Hance	126.6271278	34.67295	0	0
54777	464	Carpinus turczaninovii Hance	128.140325	37.22668889	0	0
54778	464	Carpinus turczaninovii Hance	128.4118194	35.20373889	0	0
54779	464	Carpinus turczaninovii Hance	126.3013	36.93553168	0	0
54780	464	Carpinus turczaninovii Hance	128.5293583	35.20673889	0	0
54783	464	Carpinus turczaninovii Hance	127.6052833	34.6626	0	0
54786	464	Carpinus turczaninovii Hance	126.3659389	35.22961937	0	0
54794	464	Carpinus turczaninovii Hance	126.4406884	35.40109615	0	0
54795	464	Carpinus turczaninovii Hance	126.5435334	34.7945527	0	0
54804	464	Carpinus turczaninovii Hance	126.5378695	34.78677493	0	0
54806	464	Carpinus turczaninovii Hance	128.5321111	37.12991667	0	0
54807	464	Carpinus turczaninovii Hance	126.1897853	36.886804	0	0
54808	464	Carpinus turczaninovii Hance	126.9118611	34.52931667	0	0
54810	464	Carpinus turczaninovii Hance	126.53375	34.79568326	0	0
54812	464	Carpinus turczaninovii Hance	126.6123917	34.49429444	0	0
54813	464	Carpinus turczaninovii Hance	126.9221444	34.66089722	0	0
54816	464	Carpinus turczaninovii Hance	128.8311162	35.58064535	0	0
54822	464	Carpinus turczaninovii Hance	128.4891111	37.20088889	0	0
54823	464	Carpinus turczaninovii Hance	126.6388889	34.47208889	0	0
54825	464	Carpinus turczaninovii Hance	126.5315139	34.78470826	0	0
54827	464	Carpinus turczaninovii Hance	128.8498881	35.45548449	0	0
54828	464	Carpinus turczaninovii Hance	128.8700151	35.12478632	0	0
54829	464	Carpinus turczaninovii Hance	128.4891111	37.20088889	0	0
54831	464	Carpinus turczaninovii Hance	126.3055472	34.68871944	0	0
54833	464	Carpinus turczaninovii Hance	127.3594722	34.64880556	0	0
54834	464	Carpinus turczaninovii Hance	126.3997482	35.31210599	0	0
54841	464	Carpinus turczaninovii Hance	126.5393084	34.79044715	0	0
54843	464	Carpinus turczaninovii Hance	128.4235417	35.02435278	0	0
54844	464	Carpinus turczaninovii Hance	127.7442306	34.83171111	0	0
54845	464	Carpinus turczaninovii Hance	126.321125	34.69022778	0	0
54849	464	Carpinus turczaninovii Hance	127.2667278	34.55379722	0	0
54850	464	Carpinus turczaninovii Hance	127.3853056	34.52141944	0	0
54852	464	Carpinus turczaninovii Hance	128.7424279	35.17359026	0	0
54853	464	Carpinus turczaninovii Hance	127.57195	34.6626	0	0
54854	464	Carpinus turczaninovii Hance	127.5998168	34.66120492	0	0
113356	486	Celtis choseniana Nakai	127.5825868	35.54547483	1	0
113363	486	Celtis choseniana Nakai	129.0819861	36.843674	1	0
113391	486	Celtis choseniana Nakai	127.4082933	37.67147561	1	0
113400	486	Celtis choseniana Nakai	126.6659069	36.8427388	1	0
135144	497	Cephalotaxus harringtonia (Knight) K.Koch	128.093001	36.90299074	0	0
135145	497	Cephalotaxus harringtonia (Knight) K.Koch	127.6019167	35.09649993	0	0
135146	497	Cephalotaxus harringtonia (Knight) K.Koch	126.6998778	34.51001944	0	0
135147	497	Cephalotaxus harringtonia (Knight) K.Koch	127.7189623	35.70856837	0	0
135148	497	Cephalotaxus harringtonia (Knight) K.Koch	126.6397222	34.44166667	0	0
135149	497	Cephalotaxus harringtonia (Knight) K.Koch	127.2171056	34.92966667	0	0
135150	497	Cephalotaxus harringtonia (Knight) K.Koch	128.0290858	36.68755895	0	0
135151	497	Cephalotaxus harringtonia (Knight) K.Koch	126.6028972	34.59616111	0	0
135152	497	Cephalotaxus harringtonia (Knight) K.Koch	127.0959815	35.72694172	0	0
135153	497	Cephalotaxus harringtonia (Knight) K.Koch	127.6390556	35.10608326	0	0
135154	497	Cephalotaxus harringtonia (Knight) K.Koch	127.5573056	35.10297215	0	0
135155	497	Cephalotaxus harringtonia (Knight) K.Koch	126.9137695	35.0379527	0	0
135156	497	Cephalotaxus harringtonia (Knight) K.Koch	126.6397222	34.44166667	0	0
135157	497	Cephalotaxus harringtonia (Knight) K.Koch	127.5801945	35.13622215	0	0
135158	497	Cephalotaxus harringtonia (Knight) K.Koch	127.099676	35.72849725	0	0
135159	497	Cephalotaxus harringtonia (Knight) K.Koch	127.4289076	35.3421996	0	0
135160	497	Cephalotaxus harringtonia (Knight) K.Koch	128.1672445	36.89399227	0	0
135161	497	Cephalotaxus harringtonia (Knight) K.Koch	126.9083278	34.91503326	0	0
135162	497	Cephalotaxus harringtonia (Knight) K.Koch	127.3138361	36.04890556	0	0
135163	497	Cephalotaxus harringtonia (Knight) K.Koch	127.6626112	35.21708326	0	0
135164	497	Cephalotaxus harringtonia (Knight) K.Koch	129.1392389	37.08111667	0	0
135166	497	Cephalotaxus harringtonia (Knight) K.Koch	127.6250834	35.13049993	0	0
135167	497	Cephalotaxus harringtonia (Knight) K.Koch	126.9030778	34.54726667	0	0
135168	497	Cephalotaxus harringtonia (Knight) K.Koch	126.6976389	34.50823611	0	0
135169	497	Cephalotaxus harringtonia (Knight) K.Koch	128.2144633	36.81594595	0	0
135170	497	Cephalotaxus harringtonia (Knight) K.Koch	127.5570334	35.55414038	0	0
135171	497	Cephalotaxus harringtonia (Knight) K.Koch	129.0987778	37.10042222	0	0
135172	497	Cephalotaxus harringtonia (Knight) K.Koch	126.6291667	34.47333333	0	0
135173	497	Cephalotaxus harringtonia (Knight) K.Koch	127.3586111	35.90694444	0	0
135174	497	Cephalotaxus harringtonia (Knight) K.Koch	127.0681473	35.09911104	0	0
135175	497	Cephalotaxus harringtonia (Knight) K.Koch	127.4499585	35.66634934	0	0
135176	497	Cephalotaxus harringtonia (Knight) K.Koch	127.2616728	35.27705877	0	0
135177	497	Cephalotaxus harringtonia (Knight) K.Koch	127.1799167	35.77213889	0	0
135178	497	Cephalotaxus harringtonia (Knight) K.Koch	127.5249972	35.856925	0	0
135179	497	Cephalotaxus harringtonia (Knight) K.Koch	126.8868778	34.79816937	0	0
135180	497	Cephalotaxus harringtonia (Knight) K.Koch	127.8645028	36.05379722	0	0
135181	497	Cephalotaxus harringtonia (Knight) K.Koch	127.2171056	34.92966667	0	0
135182	497	Cephalotaxus harringtonia (Knight) K.Koch	128.1871806	35.19744167	0	0
135183	497	Cephalotaxus harringtonia (Knight) K.Koch	127.1529084	35.16991382	0	0
135184	497	Cephalotaxus harringtonia (Knight) K.Koch	126.6294917	34.47069722	0	0
135185	497	Cephalotaxus harringtonia (Knight) K.Koch	127.2658528	35.21741382	0	0
135186	497	Cephalotaxus harringtonia (Knight) K.Koch	127.6810513	35.44601437	0	0
135187	497	Cephalotaxus harringtonia (Knight) K.Koch	126.7983251	34.81849159	0	0
135189	497	Cephalotaxus harringtonia (Knight) K.Koch	127.2658333	35.78333333	0	0
135190	497	Cephalotaxus harringtonia (Knight) K.Koch	126.6255861	34.67741389	0	0
135191	497	Cephalotaxus harringtonia (Knight) K.Koch	127.2658333	35.78333333	0	0
135192	497	Cephalotaxus harringtonia (Knight) K.Koch	128.9114178	35.27615215	0	0
135193	497	Cephalotaxus harringtonia (Knight) K.Koch	128.2325172	36.82011226	0	0
135194	497	Cephalotaxus harringtonia (Knight) K.Koch	126.5987838	35.64301405	0	0
135195	497	Cephalotaxus harringtonia (Knight) K.Koch	127.5828334	35.12780548	0	0
122579	522	Chionanthus retusus Lindl. & Paxton	126.9020056	36.06886667	0	0
122580	522	Chionanthus retusus Lindl. & Paxton	127.3277389	37.41478889	0	0
122581	522	Chionanthus retusus Lindl. & Paxton	127.4508417	36.38430548	0	0
122582	522	Chionanthus retusus Lindl. & Paxton	128.5386111	36.46261111	0	0
122583	522	Chionanthus retusus Lindl. & Paxton	128.4633889	36.41944445	0	0
122585	522	Chionanthus retusus Lindl. & Paxton	126.9592556	37.44297214	0	0
122586	522	Chionanthus retusus Lindl. & Paxton	128.8403056	37.67558333	0	0
122587	522	Chionanthus retusus Lindl. & Paxton	126.9870583	34.70225556	0	0
122588	522	Chionanthus retusus Lindl. & Paxton	127.7385111	34.78350556	0	0
122589	522	Chionanthus retusus Lindl. & Paxton	127.9583039	35.51930461	0	0
122590	522	Chionanthus retusus Lindl. & Paxton	126.8624306	34.53066111	0	0
122592	522	Chionanthus retusus Lindl. & Paxton	128.083653	35.66274242	0	0
122593	522	Chionanthus retusus Lindl. & Paxton	129.0098186	35.1815578	0	0
122594	522	Chionanthus retusus Lindl. & Paxton	128.4633889	36.41944445	0	0
122595	522	Chionanthus retusus Lindl. & Paxton	127.5569889	37.142675	0	0
122596	522	Chionanthus retusus Lindl. & Paxton	126.6045528	34.59144167	0	0
122597	522	Chionanthus retusus Lindl. & Paxton	128.3520889	35.21535556	0	0
122598	522	Chionanthus retusus Lindl. & Paxton	126.7258334	35.20166659	0	0
112606	540	Chrysosplenium ramosum Maxim.	128.1027226	37.89106056	0	0
112618	540	Chrysosplenium ramosum Maxim.	128.4781112	37.7210277	0	0
112630	540	Chrysosplenium ramosum Maxim.	128.7709444	37.53122222	0	0
112640	540	Chrysosplenium ramosum Maxim.	128.2771112	37.5952777	0	0
112642	540	Chrysosplenium ramosum Maxim.	129.0466389	37.52514445	0	0
112679	540	Chrysosplenium ramosum Maxim.	128.647575	37.61728889	0	0
112680	540	Chrysosplenium ramosum Maxim.	128.7726389	37.20769445	0	0
112683	540	Chrysosplenium ramosum Maxim.	128.4781112	37.7210277	0	0
112721	540	Chrysosplenium ramosum Maxim.	128.4244167	37.55269437	0	0
112763	540	Chrysosplenium ramosum Maxim.	129.0466389	37.52514445	0	0
92667	544	Cimicifuga heracleifolia var. bifida Nakai	129.3424389	36.46716389	1	0
92669	544	Cimicifuga heracleifolia var. bifida Nakai	128.6438333	37.17441667	1	0
92703	544	Cimicifuga heracleifolia var. bifida Nakai	128.9076444	36.47994167	1	0
92706	544	Cimicifuga heracleifolia var. bifida Nakai	128.4026944	36.28913889	1	0
92719	544	Cimicifuga heracleifolia var. bifida Nakai	128.9105472	36.48625	1	0
92750	544	Cimicifuga heracleifolia var. bifida Nakai	128.7960833	36.47323611	1	0
92832	544	Cimicifuga heracleifolia var. bifida Nakai	129.3961583	36.45438056	1	0
92861	544	Cimicifuga heracleifolia var. bifida Nakai	129.1796389	37.25611111	1	0
92866	544	Cimicifuga heracleifolia var. bifida Nakai	128.7787778	37.51894445	1	0
92892	544	Cimicifuga heracleifolia var. bifida Nakai	128.6192222	36.47836111	1	0
10970	553	Cirsium chanroenicum (L.) Nakai	127.5825868	35.54547483	0	0
11063	553	Cirsium chanroenicum (L.) Nakai	127.5711149	35.62643787	0	0
11066	553	Cirsium chanroenicum (L.) Nakai	128.5025186	35.70834551	0	0
11147	553	Cirsium chanroenicum (L.) Nakai	128.7877167	35.77126111	0	0
11184	553	Cirsium chanroenicum (L.) Nakai	128.4697403	36.84306962	0	0
11185	553	Cirsium chanroenicum (L.) Nakai	127.4500419	35.66476619	0	0
11190	553	Cirsium chanroenicum (L.) Nakai	128.5435701	35.47209451	0	0
11194	553	Cirsium chanroenicum (L.) Nakai	129.2125489	36.89454976	0	0
11195	553	Cirsium chanroenicum (L.) Nakai	127.6908213	35.60324118	0	0
11196	553	Cirsium chanroenicum (L.) Nakai	127.4227222	35.89993056	0	0
11197	553	Cirsium chanroenicum (L.) Nakai	128.9464417	36.33530556	0	0
11249	553	Cirsium chanroenicum (L.) Nakai	128.8344111	36.35539722	0	0
11251	553	Cirsium chanroenicum (L.) Nakai	129.0211694	36.17436111	0	0
11252	553	Cirsium chanroenicum (L.) Nakai	129.1579028	36.23577778	0	0
11263	553	Cirsium chanroenicum (L.) Nakai	127.3722222	35.92	0	0
11266	553	Cirsium chanroenicum (L.) Nakai	127.6888049	35.58815954	0	0
11271	553	Cirsium chanroenicum (L.) Nakai	127.4523207	35.52153234	0	0
11272	553	Cirsium chanroenicum (L.) Nakai	127.5459444	35.95038889	0	0
11273	553	Cirsium chanroenicum (L.) Nakai	129.2282063	36.62186417	0	0
11280	553	Cirsium chanroenicum (L.) Nakai	129.1393972	36.03753611	0	0
11288	553	Cirsium chanroenicum (L.) Nakai	128.2001453	35.38994043	0	0
11314	553	Cirsium chanroenicum (L.) Nakai	128.1064306	35.90303889	0	0
11323	553	Cirsium chanroenicum (L.) Nakai	128.9947667	36.09810278	0	0
10612	560	Cirsium setidens (Dunn) Nakai	128.8454583	37.41316667	1	0
10614	560	Cirsium setidens (Dunn) Nakai	127.6939694	37.07726111	1	0
10617	560	Cirsium setidens (Dunn) Nakai	128.0857667	37.17295833	1	0
10622	560	Cirsium setidens (Dunn) Nakai	127.9230328	38.17809267	1	0
10629	560	Cirsium setidens (Dunn) Nakai	128.4083621	37.85833324	1	0
10633	560	Cirsium setidens (Dunn) Nakai	128.3515	37.19966667	1	0
10681	560	Cirsium setidens (Dunn) Nakai	127.0299701	36.68487009	1	0
10688	560	Cirsium setidens (Dunn) Nakai	128.5172025	37.8388863	1	0
10689	560	Cirsium setidens (Dunn) Nakai	128.5047194	37.57742778	1	0
10690	560	Cirsium setidens (Dunn) Nakai	127.8016957	38.07549108	1	0
10695	560	Cirsium setidens (Dunn) Nakai	127.8206541	37.84540828	1	0
10696	560	Cirsium setidens (Dunn) Nakai	127.8954232	38.26548232	1	0
10697	560	Cirsium setidens (Dunn) Nakai	128.2332536	38.03158691	1	0
10698	560	Cirsium setidens (Dunn) Nakai	128.1696833	37.21758333	1	0
10702	560	Cirsium setidens (Dunn) Nakai	127.0615056	35.08919159	1	0
10704	560	Cirsium setidens (Dunn) Nakai	128.0978064	37.8893385	1	0
10707	560	Cirsium setidens (Dunn) Nakai	127.1689444	37.35234722	1	0
10726	560	Cirsium setidens (Dunn) Nakai	129.2991572	36.72074794	1	0
10732	560	Cirsium setidens (Dunn) Nakai	129.1455833	37.38555556	1	0
10733	560	Cirsium setidens (Dunn) Nakai	128.7733889	37.51991667	1	0
10734	560	Cirsium setidens (Dunn) Nakai	129.2614833	36.30732222	1	0
10757	560	Cirsium setidens (Dunn) Nakai	128.8500347	37.67273409	1	0
10759	560	Cirsium setidens (Dunn) Nakai	127.431828	37.86818078	1	0
10760	560	Cirsium setidens (Dunn) Nakai	128.6704194	37.63479445	1	0
10761	560	Cirsium setidens (Dunn) Nakai	129.0525008	36.51460558	1	0
10762	560	Cirsium setidens (Dunn) Nakai	128.8911694	37.48472778	1	0
10798	560	Cirsium setidens (Dunn) Nakai	128.3584722	37.11772222	1	0
10803	560	Cirsium setidens (Dunn) Nakai	127.8123073	38.12509248	1	0
10829	560	Cirsium setidens (Dunn) Nakai	128.6436944	37.17427778	1	0
10833	560	Cirsium setidens (Dunn) Nakai	129.0956361	36.46729722	1	0
10834	560	Cirsium setidens (Dunn) Nakai	128.8565361	37.25171667	1	0
10835	560	Cirsium setidens (Dunn) Nakai	128.6167222	37.23044445	1	0
10836	560	Cirsium setidens (Dunn) Nakai	127.3768694	34.54021389	1	0
10876	560	Cirsium setidens (Dunn) Nakai	127.9813889	37.90967976	1	0
10877	560	Cirsium setidens (Dunn) Nakai	128.9718778	37.02624445	1	0
10878	560	Cirsium setidens (Dunn) Nakai	127.6734778	37.6471777	1	0
10879	560	Cirsium setidens (Dunn) Nakai	129.1239278	37.08960833	1	0
10904	560	Cirsium setidens (Dunn) Nakai	129.1327306	37.082575	1	0
10908	560	Cirsium setidens (Dunn) Nakai	128.6483567	37.89729722	1	0
10958	560	Cirsium setidens (Dunn) Nakai	128.3367032	38.20972538	1	0
10959	560	Cirsium setidens (Dunn) Nakai	128.9565763	36.96668961	1	0
10960	560	Cirsium setidens (Dunn) Nakai	128.3092778	37.66866659	1	0
10961	560	Cirsium setidens (Dunn) Nakai	128.2249722	37.43002778	1	0
10962	560	Cirsium setidens (Dunn) Nakai	128.4448612	37.71513881	1	0
10963	560	Cirsium setidens (Dunn) Nakai	128.6501111	37.50291667	1	0
10982	560	Cirsium setidens (Dunn) Nakai	128.8099307	36.98853048	1	0
10983	560	Cirsium setidens (Dunn) Nakai	128.3521412	37.93864021	1	0
10984	560	Cirsium setidens (Dunn) Nakai	127.8343459	37.97417125	1	0
10987	560	Cirsium setidens (Dunn) Nakai	128.3092778	37.66866659	1	0
10988	560	Cirsium setidens (Dunn) Nakai	128.7969167	37.22388889	1	0
10995	560	Cirsium setidens (Dunn) Nakai	129.354889	35.68889521	1	0
10996	560	Cirsium setidens (Dunn) Nakai	129.3168303	36.75023362	1	0
10997	560	Cirsium setidens (Dunn) Nakai	128.3214812	36.85416177	1	0
11010	560	Cirsium setidens (Dunn) Nakai	128.5859722	37.08236111	1	0
11011	560	Cirsium setidens (Dunn) Nakai	128.2208517	36.81066881	1	0
11042	560	Cirsium setidens (Dunn) Nakai	128.1744661	36.89149261	1	0
11043	560	Cirsium setidens (Dunn) Nakai	128.3530001	37.62894437	1	0
11085	560	Cirsium setidens (Dunn) Nakai	128.5141667	37.40666667	1	0
11086	560	Cirsium setidens (Dunn) Nakai	128.3346305	38.26491896	1	0
11088	560	Cirsium setidens (Dunn) Nakai	128.3801534	38.32641217	1	0
11089	560	Cirsium setidens (Dunn) Nakai	128.8001222	36.47221389	1	0
11098	560	Cirsium setidens (Dunn) Nakai	128.6279444	37.10930556	1	0
11100	560	Cirsium setidens (Dunn) Nakai	128.5301944	37.12930556	1	0
11101	560	Cirsium setidens (Dunn) Nakai	128.2812729	38.38034959	1	0
11102	560	Cirsium setidens (Dunn) Nakai	127.7392175	37.80916191	1	0
11110	560	Cirsium setidens (Dunn) Nakai	126.6839694	34.51358889	1	0
11111	560	Cirsium setidens (Dunn) Nakai	127.5445583	38.2270121	1	0
11112	560	Cirsium setidens (Dunn) Nakai	127.9706959	37.86862887	1	0
11113	560	Cirsium setidens (Dunn) Nakai	127.7381064	37.8127726	1	0
11114	560	Cirsium setidens (Dunn) Nakai	128.4254722	37.03186111	1	0
11115	560	Cirsium setidens (Dunn) Nakai	127.5975167	37.72098326	1	0
11127	560	Cirsium setidens (Dunn) Nakai	127.4719325	38.14454897	1	0
11128	560	Cirsium setidens (Dunn) Nakai	128.2249722	37.43002778	1	0
11130	560	Cirsium setidens (Dunn) Nakai	128.3924743	37.88550221	1	0
11131	560	Cirsium setidens (Dunn) Nakai	127.2486017	37.7155417	1	0
11133	560	Cirsium setidens (Dunn) Nakai	127.9835275	37.92109512	1	0
11134	560	Cirsium setidens (Dunn) Nakai	129.0442361	36.25497778	1	0
11149	560	Cirsium setidens (Dunn) Nakai	127.5637667	37.56449437	1	0
11153	560	Cirsium setidens (Dunn) Nakai	127.3963443	38.19615912	1	0
11154	560	Cirsium setidens (Dunn) Nakai	128.4275833	37.03638889	1	0
11155	560	Cirsium setidens (Dunn) Nakai	128.2144633	36.81594595	1	0
11156	560	Cirsium setidens (Dunn) Nakai	128.5299639	37.51462222	1	0
11157	560	Cirsium setidens (Dunn) Nakai	129.1706556	37.22083056	1	0
11162	560	Cirsium setidens (Dunn) Nakai	129.1490944	36.46487778	1	0
11165	560	Cirsium setidens (Dunn) Nakai	128.3895143	38.27847336	1	0
11166	560	Cirsium setidens (Dunn) Nakai	128.1017778	37.58255548	1	0
11167	560	Cirsium setidens (Dunn) Nakai	128.5931424	36.67294264	1	0
11171	560	Cirsium setidens (Dunn) Nakai	129.1873889	36.32872222	1	0
11175	560	Cirsium setidens (Dunn) Nakai	127.431828	37.86818078	1	0
11176	560	Cirsium setidens (Dunn) Nakai	126.3846472	34.53915833	1	0
11187	560	Cirsium setidens (Dunn) Nakai	128.5993611	37.29025	1	0
11201	560	Cirsium setidens (Dunn) Nakai	128.1845083	36.73589163	1	0
11207	560	Cirsium setidens (Dunn) Nakai	128.2122611	37.02436389	1	0
11213	560	Cirsium setidens (Dunn) Nakai	128.3215825	36.9879576	1	0
11214	560	Cirsium setidens (Dunn) Nakai	128.2147411	36.81594595	1	0
11217	560	Cirsium setidens (Dunn) Nakai	128.9180278	37.16125	1	0
11218	560	Cirsium setidens (Dunn) Nakai	129.1035444	37.21821945	1	0
11226	560	Cirsium setidens (Dunn) Nakai	128.6841944	37.367	1	0
11227	560	Cirsium setidens (Dunn) Nakai	128.4125278	37.54733326	1	0
11229	560	Cirsium setidens (Dunn) Nakai	128.3895698	38.27841781	1	0
11230	560	Cirsium setidens (Dunn) Nakai	128.3925289	36.99387131	1	0
11239	560	Cirsium setidens (Dunn) Nakai	129.3913119	35.58948436	1	0
11240	560	Cirsium setidens (Dunn) Nakai	127.8380917	37.50296104	1	0
11242	560	Cirsium setidens (Dunn) Nakai	127.7871145	38.1843993	1	0
11264	560	Cirsium setidens (Dunn) Nakai	127.4939021	38.20202299	1	0
11265	560	Cirsium setidens (Dunn) Nakai	127.9811111	35.84202778	1	0
11270	560	Cirsium setidens (Dunn) Nakai	128.5789126	37.9282459	1	0
11279	560	Cirsium setidens (Dunn) Nakai	129.2243451	36.89968537	1	0
11282	560	Cirsium setidens (Dunn) Nakai	128.3966248	38.27647364	1	0
11290	560	Cirsium setidens (Dunn) Nakai	128.2383894	37.7816964	1	0
11291	560	Cirsium setidens (Dunn) Nakai	128.2644142	38.30783011	1	0
11295	560	Cirsium setidens (Dunn) Nakai	127.5247243	38.195124	1	0
11296	560	Cirsium setidens (Dunn) Nakai	128.3347522	37.84583414	1	0
11300	560	Cirsium setidens (Dunn) Nakai	127.897138	38.06738904	1	0
11301	560	Cirsium setidens (Dunn) Nakai	129.3167468	36.76667619	1	0
11302	560	Cirsium setidens (Dunn) Nakai	127.7030306	37.13742222	1	0
11306	560	Cirsium setidens (Dunn) Nakai	128.6192222	36.47836111	1	0
11307	560	Cirsium setidens (Dunn) Nakai	128.6548778	37.64028056	1	0
11309	560	Cirsium setidens (Dunn) Nakai	129.3798429	35.63778444	1	0
11311	560	Cirsium setidens (Dunn) Nakai	129.0926233	36.66397227	1	0
11312	560	Cirsium setidens (Dunn) Nakai	128.2836112	37.58616659	1	0
11313	560	Cirsium setidens (Dunn) Nakai	129.2610618	35.61379739	1	0
11315	560	Cirsium setidens (Dunn) Nakai	128.6083306	37.64800278	1	0
11326	560	Cirsium setidens (Dunn) Nakai	128.0559417	37.18380278	1	0
11329	560	Cirsium setidens (Dunn) Nakai	128.9750139	37.26088333	1	0
11330	560	Cirsium setidens (Dunn) Nakai	127.343924	38.20675197	1	0
11337	560	Cirsium setidens (Dunn) Nakai	127.1097529	38.27523966	1	0
11339	560	Cirsium setidens (Dunn) Nakai	127.1075823	38.14138024	1	0
11341	560	Cirsium setidens (Dunn) Nakai	127.2999428	37.58309624	1	0
11343	560	Cirsium setidens (Dunn) Nakai	127.6590278	36.30676104	1	0
10938	563	Cirsium vlassovianum Fisch. ex DC.	127.9928979	36.98292537	0	0
11062	563	Cirsium vlassovianum Fisch. ex DC.	127.3428893	38.08237754	0	0
11179	563	Cirsium vlassovianum Fisch. ex DC.	128.3215825	36.9879576	0	0
93849	567	Clematis brachyura Maxim.	128.7385278	36.27233333	1	0
93850	567	Clematis brachyura Maxim.	128.4891111	37.20088889	1	0
93851	567	Clematis brachyura Maxim.	127.9277778	37.215	1	0
94138	567	Clematis brachyura Maxim.	129.0666356	36.51439459	1	0
94139	567	Clematis brachyura Maxim.	128.1437093	36.61101918	1	0
94140	567	Clematis brachyura Maxim.	127.7029444	37.13759722	1	0
94185	567	Clematis brachyura Maxim.	127.4373889	36.73232545	1	0
94207	567	Clematis brachyura Maxim.	129.3933694	36.45295833	1	0
94208	567	Clematis brachyura Maxim.	128.7368861	35.93480556	1	0
94209	567	Clematis brachyura Maxim.	127.1755451	37.92500583	1	0
94210	567	Clematis brachyura Maxim.	129.1837222	37.44402778	1	0
94211	567	Clematis brachyura Maxim.	128.8015278	37.51588889	1	0
94212	567	Clematis brachyura Maxim.	128.482	37.18961111	1	0
94218	567	Clematis brachyura Maxim.	128.7385278	36.27233333	1	0
94219	567	Clematis brachyura Maxim.	128.4546944	36.43105556	1	0
94220	567	Clematis brachyura Maxim.	128.0116722	36.50276389	1	0
94221	567	Clematis brachyura Maxim.	128.4546944	36.43105556	1	0
94222	567	Clematis brachyura Maxim.	128.4510383	35.28278732	1	0
94223	567	Clematis brachyura Maxim.	127.0332056	36.46093604	1	0
94224	567	Clematis brachyura Maxim.	128.8823028	37.48059445	1	0
94230	567	Clematis brachyura Maxim.	129.1100833	37.40419445	1	0
94231	567	Clematis brachyura Maxim.	128.42475	37.02202778	1	0
94259	567	Clematis brachyura Maxim.	128.1870778	36.3395527	1	0
94260	567	Clematis brachyura Maxim.	129.1280278	37.40469445	1	0
94261	567	Clematis brachyura Maxim.	128.3558333	37.19769445	1	0
94328	567	Clematis brachyura Maxim.	127.0561672	36.75560659	1	0
94367	567	Clematis brachyura Maxim.	126.4512587	36.93339386	1	0
94378	567	Clematis brachyura Maxim.	128.3476389	37.19333333	1	0
94379	567	Clematis brachyura Maxim.	127.1505452	38.13069565	1	0
94444	567	Clematis brachyura Maxim.	127.452011	38.2434651	1	0
94445	567	Clematis brachyura Maxim.	127.0561672	36.75560659	1	0
94446	567	Clematis brachyura Maxim.	128.6701528	35.79547778	1	0
94447	567	Clematis brachyura Maxim.	127.3488725	38.30077995	1	0
94449	567	Clematis brachyura Maxim.	127.1753799	37.77471771	1	0
94450	567	Clematis brachyura Maxim.	128.5945833	36.262	1	0
94451	567	Clematis brachyura Maxim.	127.0561672	36.75560659	1	0
94453	567	Clematis brachyura Maxim.	128.867621	37.7045112	1	0
94456	567	Clematis brachyura Maxim.	128.8269222	37.405775	1	0
94457	567	Clematis brachyura Maxim.	128.5836389	37.06938889	1	0
94458	567	Clematis brachyura Maxim.	127.2946733	38.16763397	1	0
94462	567	Clematis brachyura Maxim.	126.6833056	37.43055548	1	0
94469	567	Clematis brachyura Maxim.	128.9947667	36.09810278	1	0
94470	567	Clematis brachyura Maxim.	129.39795	36.45108889	1	0
94472	567	Clematis brachyura Maxim.	126.6998583	34.50659444	1	0
94475	567	Clematis brachyura Maxim.	128.4026944	36.28913889	1	0
94479	567	Clematis brachyura Maxim.	127.8454528	37.50942215	1	0
94482	567	Clematis brachyura Maxim.	129.089207	36.66210024	1	0
94487	567	Clematis brachyura Maxim.	128.7964611	36.46301945	1	0
94488	567	Clematis brachyura Maxim.	128.7105511	36.38818502	1	0
94490	567	Clematis brachyura Maxim.	127.8664943	36.80983321	1	0
94497	567	Clematis brachyura Maxim.	126.8259398	36.52312075	1	0
94499	567	Clematis brachyura Maxim.	128.0278882	36.6674993	1	0
94500	567	Clematis brachyura Maxim.	127.2179417	35.9177	1	0
94501	567	Clematis brachyura Maxim.	129.2991572	36.72074794	1	0
94506	567	Clematis brachyura Maxim.	126.571564	35.63162631	1	0
94507	567	Clematis brachyura Maxim.	128.84575	37.25453611	1	0
94508	567	Clematis brachyura Maxim.	127.6040278	36.11176111	1	0
94514	567	Clematis brachyura Maxim.	128.9105472	36.48625	1	0
94515	567	Clematis brachyura Maxim.	128.5945833	36.262	1	0
94516	567	Clematis brachyura Maxim.	128.4428639	36.21297222	1	0
94285	576	Clematis patens	126.4064013	36.9721947	0	0
94415	576	Clematis patens	126.4216235	36.81957344	0	0
139680	588	Clintonia udensis Trautv. & C.A.Mey.	128.7911667	37.19725	0	0
139682	588	Clintonia udensis Trautv. & C.A.Mey.	128.4183695	37.85824444	0	0
27071	594	Codonopsis lanceolata (Siebold & Zucc.) Trautv.	127.2212167	34.93184722	0	0
27073	594	Codonopsis lanceolata (Siebold & Zucc.) Trautv.	128.5301944	37.12930556	0	0
27075	594	Codonopsis lanceolata (Siebold & Zucc.) Trautv.	127.9237694	37.20216111	0	0
27076	594	Codonopsis lanceolata (Siebold & Zucc.) Trautv.	129.3621611	35.92843889	0	0
27077	594	Codonopsis lanceolata (Siebold & Zucc.) Trautv.	128.2305731	36.80261424	0	0
27078	594	Codonopsis lanceolata (Siebold & Zucc.) Trautv.	129.2668742	36.93343464	0	0
27079	594	Codonopsis lanceolata (Siebold & Zucc.) Trautv.	129.3002568	36.75025016	0	0
27080	594	Codonopsis lanceolata (Siebold & Zucc.) Trautv.	129.3168303	36.75023362	0	0
27082	594	Codonopsis lanceolata (Siebold & Zucc.) Trautv.	127.82185	36.04910278	0	0
27083	594	Codonopsis lanceolata (Siebold & Zucc.) Trautv.	128.0344327	36.50795624	0	0
27084	594	Codonopsis lanceolata (Siebold & Zucc.) Trautv.	129.0769182	36.98270814	0	0
27085	594	Codonopsis lanceolata (Siebold & Zucc.) Trautv.	127.6784028	36.04918056	0	0
27086	594	Codonopsis lanceolata (Siebold & Zucc.) Trautv.	126.9563097	35.39846016	0	0
27087	594	Codonopsis lanceolata (Siebold & Zucc.) Trautv.	129.0433333	36.25485278	0	0
27089	594	Codonopsis lanceolata (Siebold & Zucc.) Trautv.	129.2668659	36.93332632	0	0
27090	594	Codonopsis lanceolata (Siebold & Zucc.) Trautv.	127.3806637	38.07976699	0	0
27092	594	Codonopsis lanceolata (Siebold & Zucc.) Trautv.	126.6459611	34.68153056	0	0
27093	594	Codonopsis lanceolata (Siebold & Zucc.) Trautv.	128.2629834	36.26849159	0	0
27094	594	Codonopsis lanceolata (Siebold & Zucc.) Trautv.	126.7488615	37.9396681	0	0
27095	594	Codonopsis lanceolata (Siebold & Zucc.) Trautv.	126.9286692	37.75655714	0	0
27096	594	Codonopsis lanceolata (Siebold & Zucc.) Trautv.	128.9867278	37.60636111	0	0
27097	594	Codonopsis lanceolata (Siebold & Zucc.) Trautv.	128.3396944	35.21074444	0	0
27099	594	Codonopsis lanceolata (Siebold & Zucc.) Trautv.	127.6105	36.22099444	0	0
27102	594	Codonopsis lanceolata (Siebold & Zucc.) Trautv.	129.4031361	35.91161667	0	0
27103	594	Codonopsis lanceolata (Siebold & Zucc.) Trautv.	128.0418707	36.68203195	0	0
27104	594	Codonopsis lanceolata (Siebold & Zucc.) Trautv.	128.9750139	37.26088333	0	0
27106	594	Codonopsis lanceolata (Siebold & Zucc.) Trautv.	127.545989	37.64694159	0	0
27107	594	Codonopsis lanceolata (Siebold & Zucc.) Trautv.	129.0444661	35.67433909	0	0
27108	594	Codonopsis lanceolata (Siebold & Zucc.) Trautv.	128.1694721	37.88889185	0	0
27109	594	Codonopsis lanceolata (Siebold & Zucc.) Trautv.	126.7894723	36.30772492	0	0
27110	594	Codonopsis lanceolata (Siebold & Zucc.) Trautv.	128.6528562	37.90229668	0	0
27111	594	Codonopsis lanceolata (Siebold & Zucc.) Trautv.	127.1561505	35.72978497	0	0
27114	594	Codonopsis lanceolata (Siebold & Zucc.) Trautv.	128.1950053	36.73322636	0	0
27115	594	Codonopsis lanceolata (Siebold & Zucc.) Trautv.	126.6631223	36.36334992	0	0
27118	594	Codonopsis lanceolata (Siebold & Zucc.) Trautv.	128.1964444	34.97520556	0	0
27119	594	Codonopsis lanceolata (Siebold & Zucc.) Trautv.	128.8446769	36.81456444	0	0
27121	594	Codonopsis lanceolata (Siebold & Zucc.) Trautv.	126.7915028	36.30725548	0	0
27123	594	Codonopsis lanceolata (Siebold & Zucc.) Trautv.	127.2212167	34.93184722	0	0
27124	594	Codonopsis lanceolata (Siebold & Zucc.) Trautv.	129.1602639	36.23838333	0	0
27127	594	Codonopsis lanceolata (Siebold & Zucc.) Trautv.	128.0869859	35.6696861	0	0
27128	594	Codonopsis lanceolata (Siebold & Zucc.) Trautv.	127.3586111	35.90694444	0	0
27129	594	Codonopsis lanceolata (Siebold & Zucc.) Trautv.	129.1534676	35.69167124	0	0
27130	594	Codonopsis lanceolata (Siebold & Zucc.) Trautv.	128.2886427	38.06005903	0	0
27135	594	Codonopsis lanceolata (Siebold & Zucc.) Trautv.	129.2018333	37.33241667	0	0
27137	594	Codonopsis lanceolata (Siebold & Zucc.) Trautv.	127.0615056	35.08914159	0	0
27142	594	Codonopsis lanceolata (Siebold & Zucc.) Trautv.	128.6327474	37.86468975	0	0
27143	594	Codonopsis lanceolata (Siebold & Zucc.) Trautv.	128.9332637	36.54996737	0	0
27144	594	Codonopsis lanceolata (Siebold & Zucc.) Trautv.	128.2231167	37.03111667	0	0
27145	594	Codonopsis lanceolata (Siebold & Zucc.) Trautv.	127.3058389	34.48293333	0	0
27146	594	Codonopsis lanceolata (Siebold & Zucc.) Trautv.	128.13815	37.22796667	0	0
27148	594	Codonopsis lanceolata (Siebold & Zucc.) Trautv.	129.1469528	37.07608889	0	0
27151	594	Codonopsis lanceolata (Siebold & Zucc.) Trautv.	127.3768694	34.54021389	0	0
27153	594	Codonopsis lanceolata (Siebold & Zucc.) Trautv.	127.164027	38.15379583	0	0
27154	594	Codonopsis lanceolata (Siebold & Zucc.) Trautv.	127.3800917	35.06291382	0	0
27155	594	Codonopsis lanceolata (Siebold & Zucc.) Trautv.	129.0377984	35.5624488	0	0
27156	594	Codonopsis lanceolata (Siebold & Zucc.) Trautv.	129.0580467	35.56239339	0	0
27157	594	Codonopsis lanceolata (Siebold & Zucc.) Trautv.	126.6056501	36.42415548	0	0
27160	594	Codonopsis lanceolata (Siebold & Zucc.) Trautv.	128.9669475	36.73354122	0	0
27162	594	Codonopsis lanceolata (Siebold & Zucc.) Trautv.	128.8152971	36.97323782	0	0
27164	594	Codonopsis lanceolata (Siebold & Zucc.) Trautv.	126.7439729	37.95180555	0	0
27166	594	Codonopsis lanceolata (Siebold & Zucc.) Trautv.	127.6018056	35.12224993	0	0
27170	594	Codonopsis lanceolata (Siebold & Zucc.) Trautv.	128.1647447	36.89093705	0	0
27171	594	Codonopsis lanceolata (Siebold & Zucc.) Trautv.	128.9350306	35.78043056	0	0
27172	594	Codonopsis lanceolata (Siebold & Zucc.) Trautv.	129.0967306	35.90255833	0	0
27174	594	Codonopsis lanceolata (Siebold & Zucc.) Trautv.	126.7909751	36.31547215	0	0
27175	594	Codonopsis lanceolata (Siebold & Zucc.) Trautv.	127.9773333	35.83613889	0	0
27176	594	Codonopsis lanceolata (Siebold & Zucc.) Trautv.	126.4411723	37.00459992	0	0
27178	594	Codonopsis lanceolata (Siebold & Zucc.) Trautv.	128.7799295	37.78844967	0	0
27179	594	Codonopsis lanceolata (Siebold & Zucc.) Trautv.	127.8389844	37.96958848	0	0
27180	594	Codonopsis lanceolata (Siebold & Zucc.) Trautv.	126.6387222	34.47110278	0	0
27181	594	Codonopsis lanceolata (Siebold & Zucc.) Trautv.	128.975475	37.59965	0	0
27182	594	Codonopsis lanceolata (Siebold & Zucc.) Trautv.	126.6387222	34.47110278	0	0
27183	594	Codonopsis lanceolata (Siebold & Zucc.) Trautv.	128.8823028	37.48059445	0	0
27184	594	Codonopsis lanceolata (Siebold & Zucc.) Trautv.	128.3444737	37.8305582	0	0
27185	594	Codonopsis lanceolata (Siebold & Zucc.) Trautv.	128.0644885	35.60302679	0	0
27187	594	Codonopsis lanceolata (Siebold & Zucc.) Trautv.	129.0157028	36.19564167	0	0
27188	594	Codonopsis lanceolata (Siebold & Zucc.) Trautv.	129.3834721	36.71268839	0	0
27190	594	Codonopsis lanceolata (Siebold & Zucc.) Trautv.	126.7022778	36.21116667	0	0
27192	594	Codonopsis lanceolata (Siebold & Zucc.) Trautv.	126.6000833	34.67908611	0	0
27193	594	Codonopsis lanceolata (Siebold & Zucc.) Trautv.	129.1254672	35.69053228	0	0
27194	594	Codonopsis lanceolata (Siebold & Zucc.) Trautv.	128.2144633	36.81594595	0	0
27195	594	Codonopsis lanceolata (Siebold & Zucc.) Trautv.	126.7800556	36.30001659	0	0
27196	594	Codonopsis lanceolata (Siebold & Zucc.) Trautv.	128.6559123	37.83974836	0	0
27197	594	Codonopsis lanceolata (Siebold & Zucc.) Trautv.	127.2702862	36.32400548	0	0
27198	594	Codonopsis lanceolata (Siebold & Zucc.) Trautv.	126.4687139	35.03809993	0	0
27199	594	Codonopsis lanceolata (Siebold & Zucc.) Trautv.	126.8951248	38.04940625	0	0
27201	594	Codonopsis lanceolata (Siebold & Zucc.) Trautv.	127.7997272	38.18801008	0	0
27203	594	Codonopsis lanceolata (Siebold & Zucc.) Trautv.	129.0395484	35.54650615	0	0
27209	594	Codonopsis lanceolata (Siebold & Zucc.) Trautv.	127.4034241	36.84899244	0	0
27211	594	Codonopsis lanceolata (Siebold & Zucc.) Trautv.	127.8367346	37.97417127	0	0
27212	594	Codonopsis lanceolata (Siebold & Zucc.) Trautv.	127.2695	37.21716667	0	0
27213	594	Codonopsis lanceolata (Siebold & Zucc.) Trautv.	127.7729463	35.72141169	0	0
27216	594	Codonopsis lanceolata (Siebold & Zucc.) Trautv.	127.9055917	35.21999993	0	0
27217	594	Codonopsis lanceolata (Siebold & Zucc.) Trautv.	128.8454583	37.41316667	0	0
27218	594	Codonopsis lanceolata (Siebold & Zucc.) Trautv.	129.2836778	36.32006944	0	0
27219	594	Codonopsis lanceolata (Siebold & Zucc.) Trautv.	127.2252889	36.40936104	0	0
27220	594	Codonopsis lanceolata (Siebold & Zucc.) Trautv.	127.4001139	35.13910548	0	0
27221	594	Codonopsis lanceolata (Siebold & Zucc.) Trautv.	128.4106514	35.44556885	0	0
27222	594	Codonopsis lanceolata (Siebold & Zucc.) Trautv.	127.3931141	38.19638407	0	0
27223	594	Codonopsis lanceolata (Siebold & Zucc.) Trautv.	127.2791389	36.39967492	0	0
27224	594	Codonopsis lanceolata (Siebold & Zucc.) Trautv.	127.2212167	34.93184722	0	0
27226	594	Codonopsis lanceolata (Siebold & Zucc.) Trautv.	126.9270973	37.02723048	0	0
27228	594	Codonopsis lanceolata (Siebold & Zucc.) Trautv.	128.6563694	37.63775833	0	0
27231	594	Codonopsis lanceolata (Siebold & Zucc.) Trautv.	126.9650815	36.67900927	0	0
27232	594	Codonopsis lanceolata (Siebold & Zucc.) Trautv.	129.2668272	36.91688652	0	0
27233	594	Codonopsis lanceolata (Siebold & Zucc.) Trautv.	127.3369444	35.91666667	0	0
27234	594	Codonopsis lanceolata (Siebold & Zucc.) Trautv.	129.0725202	36.84759848	0	0
27235	594	Codonopsis lanceolata (Siebold & Zucc.) Trautv.	128.9497222	35.89834444	0	0
27236	594	Codonopsis lanceolata (Siebold & Zucc.) Trautv.	127.991971	37.93331599	0	0
27237	594	Codonopsis lanceolata (Siebold & Zucc.) Trautv.	127.6908213	35.60324118	0	0
27240	594	Codonopsis lanceolata (Siebold & Zucc.) Trautv.	126.9938649	38.14606229	0	0
27241	594	Codonopsis lanceolata (Siebold & Zucc.) Trautv.	127.5888361	36.20295556	0	0
27242	594	Codonopsis lanceolata (Siebold & Zucc.) Trautv.	129.0188808	35.54753367	0	0
27243	594	Codonopsis lanceolata (Siebold & Zucc.) Trautv.	129.0279278	35.81943611	0	0
27244	594	Codonopsis lanceolata (Siebold & Zucc.) Trautv.	129.3002568	36.75025016	0	0
27245	594	Codonopsis lanceolata (Siebold & Zucc.) Trautv.	127.0610028	35.09114159	0	0
27246	594	Codonopsis lanceolata (Siebold & Zucc.) Trautv.	126.9548382	35.5353032	0	0
27247	594	Codonopsis lanceolata (Siebold & Zucc.) Trautv.	126.5737778	34.34579444	0	0
27249	594	Codonopsis lanceolata (Siebold & Zucc.) Trautv.	129.170875	37.21173056	0	0
27250	594	Codonopsis lanceolata (Siebold & Zucc.) Trautv.	127.8412333	35.80608611	0	0
27251	594	Codonopsis lanceolata (Siebold & Zucc.) Trautv.	128.9888	36.10528889	0	0
27254	594	Codonopsis lanceolata (Siebold & Zucc.) Trautv.	127.5570334	35.55414038	0	0
27255	594	Codonopsis lanceolata (Siebold & Zucc.) Trautv.	127.8394694	37.44653611	0	0
27256	594	Codonopsis lanceolata (Siebold & Zucc.) Trautv.	129.5680333	36.03242778	0	0
27257	594	Codonopsis lanceolata (Siebold & Zucc.) Trautv.	127.7722056	37.06051111	0	0
27259	594	Codonopsis lanceolata (Siebold & Zucc.) Trautv.	129.2378798	36.912709	0	0
27260	594	Codonopsis lanceolata (Siebold & Zucc.) Trautv.	127.8412333	35.80608611	0	0
27261	594	Codonopsis lanceolata (Siebold & Zucc.) Trautv.	127.8446194	35.92713333	0	0
139684	603	Convallaria keiskei Miq.	127.6127028	36.22256111	0	0
139685	603	Convallaria keiskei Miq.	128.0346882	35.31383684	0	0
139686	603	Convallaria keiskei Miq.	128.0773889	36.18162222	0	0
139687	603	Convallaria keiskei Miq.	126.7763334	36.29546659	0	0
139688	603	Convallaria keiskei Miq.	128.8823028	37.48059445	0	0
139689	603	Convallaria keiskei Miq.	126.8259398	36.52312075	0	0
139690	603	Convallaria keiskei Miq.	128.6694583	37.63574445	0	0
139691	603	Convallaria keiskei Miq.	127.0615056	35.08914159	0	0
139692	603	Convallaria keiskei Miq.	127.6668068	35.59500864	0	0
139693	603	Convallaria keiskei Miq.	126.9850161	35.67706222	0	0
139695	603	Convallaria keiskei Miq.	128.60725	37.64979722	0	0
139696	603	Convallaria keiskei Miq.	127.284546	36.83066048	0	0
139697	603	Convallaria keiskei Miq.	127.4568167	36.08308611	0	0
139698	603	Convallaria keiskei Miq.	127.4461111	37.14091945	0	0
139700	603	Convallaria keiskei Miq.	127.238	36.20883333	0	0
139701	603	Convallaria keiskei Miq.	126.633384	36.61254279	0	0
139702	603	Convallaria keiskei Miq.	127.1621944	35.78305556	0	0
139703	603	Convallaria keiskei Miq.	126.9589484	35.39693257	0	0
139704	603	Convallaria keiskei Miq.	128.8498881	35.45548449	0	0
139705	603	Convallaria keiskei Miq.	129.4082861	35.90268889	0	0
139706	603	Convallaria keiskei Miq.	127.1719976	36.54358985	0	0
139707	603	Convallaria keiskei Miq.	126.9591667	37.4427777	0	0
139708	603	Convallaria keiskei Miq.	127.3594722	34.64880556	0	0
139710	603	Convallaria keiskei Miq.	128.991425	36.15284167	0	0
139711	603	Convallaria keiskei Miq.	128.8190132	36.99511313	0	0
139712	603	Convallaria keiskei Miq.	129.2098072	35.41530532	0	0
139713	603	Convallaria keiskei Miq.	127.3003722	37.29490833	0	0
139714	603	Convallaria keiskei Miq.	126.9022719	36.52245459	0	0
139715	603	Convallaria keiskei Miq.	127.6847663	36.78708463	0	0
139716	603	Convallaria keiskei Miq.	129.0269649	35.67253362	0	0
139717	603	Convallaria keiskei Miq.	128.7531156	35.20321758	0	0
139718	603	Convallaria keiskei Miq.	127.3157556	34.94189167	0	0
139719	603	Convallaria keiskei Miq.	128.9433361	35.7817	0	0
139720	603	Convallaria keiskei Miq.	128.9170152	36.7916648	0	0
139721	603	Convallaria keiskei Miq.	126.9297001	37.20012215	0	0
139722	603	Convallaria keiskei Miq.	127.9343071	35.42596255	0	0
139723	603	Convallaria keiskei Miq.	126.9597765	36.67637066	0	0
139724	603	Convallaria keiskei Miq.	126.4398723	37.00311937	0	0
139725	603	Convallaria keiskei Miq.	128.1486438	38.09806193	0	0
139726	603	Convallaria keiskei Miq.	127.1605946	35.72417452	0	0
139727	603	Convallaria keiskei Miq.	127.3560498	35.70903843	0	0
139728	603	Convallaria keiskei Miq.	127.3161083	34.94239722	0	0
139729	603	Convallaria keiskei Miq.	129.2298891	35.38766965	0	0
139730	603	Convallaria keiskei Miq.	128.4840778	36.06522222	0	0
139731	603	Convallaria keiskei Miq.	128.6441944	37.17422222	0	0
139732	603	Convallaria keiskei Miq.	128.5663054	37.92668209	0	0
139733	603	Convallaria keiskei Miq.	128.0873972	37.05231667	0	0
139735	603	Convallaria keiskei Miq.	127.284546	36.83066048	0	0
139736	603	Convallaria keiskei Miq.	127.054497	36.54873024	0	0
139737	603	Convallaria keiskei Miq.	128.5871667	37.29261111	0	0
139738	603	Convallaria keiskei Miq.	127.4468214	35.49581298	0	0
139739	603	Convallaria keiskei Miq.	128.0344327	36.50795624	0	0
139740	603	Convallaria keiskei Miq.	127.933	35.88777778	0	0
139741	603	Convallaria keiskei Miq.	127.2724195	35.55802722	0	0
139742	603	Convallaria keiskei Miq.	129.3452611	35.93679444	0	0
139743	603	Convallaria keiskei Miq.	127.4442645	35.67645928	0	0
139744	603	Convallaria keiskei Miq.	127.2044751	36.30767215	0	0
139745	603	Convallaria keiskei Miq.	128.7783361	36.18882778	0	0
139747	603	Convallaria keiskei Miq.	127.8397472	37.42672222	0	0
139748	603	Convallaria keiskei Miq.	126.7805278	37.44766667	0	0
139749	603	Convallaria keiskei Miq.	128.5575667	36.02488889	0	0
139750	603	Convallaria keiskei Miq.	127.7236528	37.07820278	0	0
139751	603	Convallaria keiskei Miq.	127.185125	37.44807778	0	0
139752	603	Convallaria keiskei Miq.	128.9750139	37.26088333	0	0
139753	603	Convallaria keiskei Miq.	128.2300177	36.79844805	0	0
139754	603	Convallaria keiskei Miq.	126.9374473	37.06157215	0	0
139755	603	Convallaria keiskei Miq.	128.6500278	37.05025	0	0
139756	603	Convallaria keiskei Miq.	128.6466667	37.63938889	0	0
139757	603	Convallaria keiskei Miq.	127.2054194	37.37312222	0	0
139758	603	Convallaria keiskei Miq.	127.2633885	37.51392899	0	0
139759	603	Convallaria keiskei Miq.	128.13815	37.22796667	0	0
139761	603	Convallaria keiskei Miq.	128.7440278	36.26836111	0	0
139762	603	Convallaria keiskei Miq.	127.5779941	36.61613125	0	0
139763	603	Convallaria keiskei Miq.	128.5679557	35.30873239	0	0
139764	603	Convallaria keiskei Miq.	127.54775	35.94397222	0	0
139765	603	Convallaria keiskei Miq.	126.8674889	38.00446686	0	0
139766	603	Convallaria keiskei Miq.	126.6029244	36.75802039	0	0
139767	603	Convallaria keiskei Miq.	127.4505028	37.34521389	0	0
139768	603	Convallaria keiskei Miq.	127.5937699	36.67845757	0	0
139769	603	Convallaria keiskei Miq.	128.1040667	35.90289167	0	0
139770	603	Convallaria keiskei Miq.	127.5871778	34.81976667	0	0
139771	603	Convallaria keiskei Miq.	127.1857333	37.45484445	0	0
139772	603	Convallaria keiskei Miq.	127.9229494	38.1792592	0	0
139773	603	Convallaria keiskei Miq.	126.8729173	36.70931083	0	0
139774	603	Convallaria keiskei Miq.	127.1771389	37.05097222	0	0
139775	603	Convallaria keiskei Miq.	128.7861188	35.15556755	0	0
139776	603	Convallaria keiskei Miq.	127.6511806	37.58448881	0	0
139777	603	Convallaria keiskei Miq.	127.5817518	36.94059974	0	0
139778	603	Convallaria keiskei Miq.	129.0515998	35.31142694	0	0
139779	603	Convallaria keiskei Miq.	126.9504528	38.08120845	0	0
139780	603	Convallaria keiskei Miq.	128.2262972	37.02550556	0	0
139781	603	Convallaria keiskei Miq.	128.1769306	36.35668326	0	0
139782	603	Convallaria keiskei Miq.	128.67805	35.80353889	0	0
139783	603	Convallaria keiskei Miq.	126.7928334	36.30847492	0	0
139784	603	Convallaria keiskei Miq.	126.9665259	36.67131572	0	0
139785	603	Convallaria keiskei Miq.	127.005425	37.41742222	0	0
139786	603	Convallaria keiskei Miq.	128.3445833	37.19827778	0	0
139787	603	Convallaria keiskei Miq.	127.9837497	37.91440145	0	0
139788	603	Convallaria keiskei Miq.	127.2695	37.21716667	0	0
139789	603	Convallaria keiskei Miq.	127.8436417	37.27074445	0	0
139790	603	Convallaria keiskei Miq.	127.4325	35.90661111	0	0
139791	603	Convallaria keiskei Miq.	128.3111407	37.81944535	0	0
139792	603	Convallaria keiskei Miq.	128.3590278	37.11561111	0	0
139793	603	Convallaria keiskei Miq.	127.314125	36.05325556	0	0
139794	603	Convallaria keiskei Miq.	128.3476389	37.19333333	0	0
139795	603	Convallaria keiskei Miq.	129.3587333	35.93519444	0	0
139796	603	Convallaria keiskei Miq.	127.4297362	36.38684715	0	0
139797	603	Convallaria keiskei Miq.	127.2386111	36.23058333	0	0
139798	603	Convallaria keiskei Miq.	128.1689109	36.89732523	0	0
139799	603	Convallaria keiskei Miq.	128.2187257	35.5263197	0	0
139800	603	Convallaria keiskei Miq.	129.0967306	35.90255833	0	0
139801	603	Convallaria keiskei Miq.	128.2144633	36.81594595	0	0
139802	603	Convallaria keiskei Miq.	127.1643316	36.54647836	0	0
139803	603	Convallaria keiskei Miq.	128.7263833	35.93194722	0	0
139804	603	Convallaria keiskei Miq.	128.4651361	37.42075	0	0
139805	603	Convallaria keiskei Miq.	127.2215515	36.85063003	0	0
139806	603	Convallaria keiskei Miq.	128.2835813	35.51445477	0	0
139807	603	Convallaria keiskei Miq.	128.2205589	35.5243366	0	0
139808	603	Convallaria keiskei Miq.	127.5538275	36.83602265	0	0
139809	603	Convallaria keiskei Miq.	127.5986584	37.72188048	0	0
139810	603	Convallaria keiskei Miq.	127.5827542	35.46359516	0	0
139811	603	Convallaria keiskei Miq.	128.9105472	36.48625	0	0
139812	603	Convallaria keiskei Miq.	126.7754695	36.32003326	0	0
139813	603	Convallaria keiskei Miq.	127.8645833	37.18313889	0	0
139814	603	Convallaria keiskei Miq.	128.0534437	37.89233783	0	0
139815	603	Convallaria keiskei Miq.	127.7028407	36.96814737	0	0
139816	603	Convallaria keiskei Miq.	126.7928584	36.30719437	0	0
139817	603	Convallaria keiskei Miq.	128.1443387	38.09459007	0	0
139818	603	Convallaria keiskei Miq.	127.6619572	35.59994139	0	0
139819	603	Convallaria keiskei Miq.	127.34525	36.13700278	0	0
139820	603	Convallaria keiskei Miq.	128.1716885	36.89177033	0	0
139821	603	Convallaria keiskei Miq.	129.0062407	35.49526721	0	0
139822	603	Convallaria keiskei Miq.	126.6948611	36.19880556	0	0
139823	603	Convallaria keiskei Miq.	127.6772223	37.64444437	0	0
139824	603	Convallaria keiskei Miq.	128.868207	35.34331104	0	0
139825	603	Convallaria keiskei Miq.	128.3546389	37.11386111	0	0
139826	603	Convallaria keiskei Miq.	128.1008667	36.43993048	0	0
139827	603	Convallaria keiskei Miq.	127.2695	37.21716667	0	0
139828	603	Convallaria keiskei Miq.	127.6997472	37.13816389	0	0
139829	603	Convallaria keiskei Miq.	127.5585528	37.14568611	0	0
139830	603	Convallaria keiskei Miq.	127.4746289	37.93617318	0	0
139831	603	Convallaria keiskei Miq.	128.0260639	37.18002222	0	0
139832	603	Convallaria keiskei Miq.	127.5375278	36.36086944	0	0
139833	603	Convallaria keiskei Miq.	128.0318879	37.83936603	0	0
139834	603	Convallaria keiskei Miq.	128.0773889	36.18162222	0	0
139835	603	Convallaria keiskei Miq.	128.2174361	37.03735833	0	0
139836	603	Convallaria keiskei Miq.	127.4399111	36.19847778	0	0
139837	603	Convallaria keiskei Miq.	127.6777358	36.56080485	0	0
139838	603	Convallaria keiskei Miq.	129.5680333	36.03242778	0	0
139839	603	Convallaria keiskei Miq.	129.3684917	35.9308	0	0
139840	603	Convallaria keiskei Miq.	128.6978501	35.58062224	0	0
139841	603	Convallaria keiskei Miq.	127.3935667	35.14927771	0	0
139842	603	Convallaria keiskei Miq.	127.6980862	37.69684437	0	0
139844	603	Convallaria keiskei Miq.	126.8469251	37.36289437	0	0
139845	603	Convallaria keiskei Miq.	127.7291444	34.83603611	0	0
139846	603	Convallaria keiskei Miq.	126.8488834	36.4002277	0	0
139847	603	Convallaria keiskei Miq.	127.3491252	38.30358518	0	0
139848	603	Convallaria keiskei Miq.	126.9901126	36.88725631	0	0
139849	603	Convallaria keiskei Miq.	126.7012778	36.20827778	0	0
139850	603	Convallaria keiskei Miq.	127.3151861	34.94214722	0	0
139851	603	Convallaria keiskei Miq.	128.1214444	35.85766667	0	0
139852	603	Convallaria keiskei Miq.	126.8665013	36.69620118	0	0
139853	603	Convallaria keiskei Miq.	127.4034241	36.84899244	0	0
139854	603	Convallaria keiskei Miq.	127.2288473	36.40911937	0	0
139855	603	Convallaria keiskei Miq.	126.8951248	38.04940625	0	0
139856	603	Convallaria keiskei Miq.	127.5822444	36.2027	0	0
139857	603	Convallaria keiskei Miq.	128.8252444	36.10475278	0	0
139858	603	Convallaria keiskei Miq.	127.5637667	37.56449437	0	0
139859	603	Convallaria keiskei Miq.	127.2702862	36.32400548	0	0
139860	603	Convallaria keiskei Miq.	127.0240689	36.87798738	0	0
139861	603	Convallaria keiskei Miq.	128.256415	38.3017752	0	0
139862	603	Convallaria keiskei Miq.	127.164027	38.15379583	0	0
139863	603	Convallaria keiskei Miq.	128.9076444	36.47994167	0	0
139864	603	Convallaria keiskei Miq.	128.4155602	36.98770273	0	0
139865	603	Convallaria keiskei Miq.	127.4008806	37.01808056	0	0
139866	603	Convallaria keiskei Miq.	128.5287167	35.20610833	0	0
139867	603	Convallaria keiskei Miq.	127.5992944	36.206875	0	0
139868	603	Convallaria keiskei Miq.	128.2001453	35.38994043	0	0
139869	603	Convallaria keiskei Miq.	127.1573294	36.5552301	0	0
139870	603	Convallaria keiskei Miq.	126.8286167	36.28106659	0	0
139871	603	Convallaria keiskei Miq.	127.6364717	35.46031806	0	0
139872	603	Convallaria keiskei Miq.	127.4350194	34.96308889	0	0
139873	603	Convallaria keiskei Miq.	128.2933694	37.39849167	0	0
139874	603	Convallaria keiskei Miq.	127.8787291	35.36552456	0	0
139875	603	Convallaria keiskei Miq.	129.0286472	35.81875833	0	0
139876	603	Convallaria keiskei Miq.	127.3998707	38.29327561	0	0
139877	603	Convallaria keiskei Miq.	126.865128	38.004078	0	0
139878	603	Convallaria keiskei Miq.	127.2662051	37.77249633	0	0
139879	603	Convallaria keiskei Miq.	127.0559855	36.75091787	0	0
139880	603	Convallaria keiskei Miq.	128.2886427	38.06005903	0	0
139881	603	Convallaria keiskei Miq.	128.7349006	35.19722924	0	0
139882	603	Convallaria keiskei Miq.	126.8761282	37.88964693	0	0
139883	603	Convallaria keiskei Miq.	126.8943056	37.3657027	0	0
139884	603	Convallaria keiskei Miq.	128.7440278	36.26836111	0	0
139885	603	Convallaria keiskei Miq.	128.4118194	35.20373889	0	0
139886	603	Convallaria keiskei Miq.	127.083636	36.55422978	0	0
139887	603	Convallaria keiskei Miq.	128.26515	35.02375556	0	0
139888	603	Convallaria keiskei Miq.	128.3770278	37.12361111	0	0
139889	603	Convallaria keiskei Miq.	129.0107351	35.18558791	0	0
139890	603	Convallaria keiskei Miq.	128.5139493	35.59847459	0	0
139891	603	Convallaria keiskei Miq.	127.7732028	37.05996945	0	0
139892	603	Convallaria keiskei Miq.	127.807707	35.43296102	0	0
139893	603	Convallaria keiskei Miq.	129.1552222	36.24231389	0	0
139894	603	Convallaria keiskei Miq.	126.7078778	37.13892492	0	0
139895	603	Convallaria keiskei Miq.	127.2709056	36.38924992	0	0
139896	603	Convallaria keiskei Miq.	128.1508417	35.96585833	0	0
139897	603	Convallaria keiskei Miq.	126.8401	36.16116389	0	0
139898	603	Convallaria keiskei Miq.	126.633384	36.61254279	0	0
139899	603	Convallaria keiskei Miq.	128.5257138	35.71251186	0	0
139900	603	Convallaria keiskei Miq.	128.2850001	37.58505548	0	0
139901	603	Convallaria keiskei Miq.	127.3800917	35.06291382	0	0
139902	603	Convallaria keiskei Miq.	126.6047334	36.41060826	0	0
139903	603	Convallaria keiskei Miq.	127.2365824	36.67350595	0	0
139904	603	Convallaria keiskei Miq.	127.5146714	38.28962405	0	0
139905	603	Convallaria keiskei Miq.	127.7750589	36.72509229	0	0
139906	603	Convallaria keiskei Miq.	127.0441386	38.09756826	0	0
139907	603	Convallaria keiskei Miq.	126.8896205	35.47922849	0	0
139908	603	Convallaria keiskei Miq.	126.6459278	36.47103048	0	0
139909	603	Convallaria keiskei Miq.	127.0335817	36.59931323	0	0
139910	603	Convallaria keiskei Miq.	127.3281429	37.87304064	0	0
139912	603	Convallaria keiskei Miq.	127.6756056	36.05058056	0	0
139913	603	Convallaria keiskei Miq.	126.8954194	36.42064722	0	0
139914	603	Convallaria keiskei Miq.	128.11265	38.32271614	0	0
139915	603	Convallaria keiskei Miq.	127.7189623	35.70856837	0	0
139916	603	Convallaria keiskei Miq.	127.3301502	38.21433155	0	0
139917	603	Convallaria keiskei Miq.	128.5322583	37.54636111	0	0
139918	603	Convallaria keiskei Miq.	126.8457584	37.20626103	0	0
139919	603	Convallaria keiskei Miq.	129.1031611	37.21979445	0	0
139920	603	Convallaria keiskei Miq.	129.2162442	35.54917097	0	0
139921	603	Convallaria keiskei Miq.	127.4141806	37.42894167	0	0
139922	603	Convallaria keiskei Miq.	129.0463556	36.26562222	0	0
139923	603	Convallaria keiskei Miq.	127.2966274	36.93048245	0	0
139924	603	Convallaria keiskei Miq.	127.2633885	37.51392899	0	0
139925	603	Convallaria keiskei Miq.	127.6601917	36.23389444	0	0
139926	603	Convallaria keiskei Miq.	127.4447534	38.23504103	0	0
139927	603	Convallaria keiskei Miq.	128.1040667	35.90289167	0	0
139928	603	Convallaria keiskei Miq.	128.0331973	36.3322527	0	0
139929	603	Convallaria keiskei Miq.	128.1444056	36.44274993	0	0
139930	603	Convallaria keiskei Miq.	128.1881597	35.73924557	0	0
139931	603	Convallaria keiskei Miq.	127.4841944	36.31279167	0	0
139932	603	Convallaria keiskei Miq.	127.0544431	38.10104015	0	0
139933	603	Convallaria keiskei Miq.	127.56445	37.06257222	0	0
139935	603	Convallaria keiskei Miq.	128.5836389	37.06938889	0	0
139936	603	Convallaria keiskei Miq.	127.03325	37.34308611	0	0
139937	603	Convallaria keiskei Miq.	127.4001139	35.13910548	0	0
82512	609	Coreanomecon hylomeconoides Nakai	127.0756028	34.93331111	1	0
82513	609	Coreanomecon hylomeconoides Nakai	127.3876528	35.13496104	1	0
82515	609	Coreanomecon hylomeconoides Nakai	127.1720056	35.05108048	1	0
82528	609	Coreanomecon hylomeconoides Nakai	127.2223194	34.93408611	1	0
82531	609	Coreanomecon hylomeconoides Nakai	127.6128612	35.10158326	1	0
82534	609	Coreanomecon hylomeconoides Nakai	127.1726834	35.02445826	1	0
82535	609	Coreanomecon hylomeconoides Nakai	127.0460518	35.39615534	1	0
82536	609	Coreanomecon hylomeconoides Nakai	127.8536581	35.30688322	1	0
82538	609	Coreanomecon hylomeconoides Nakai	127.0681473	35.09911104	1	0
82540	609	Coreanomecon hylomeconoides Nakai	127.1556195	35.18499715	1	0
82541	609	Coreanomecon hylomeconoides Nakai	127.2467297	35.2705872	1	0
82543	609	Coreanomecon hylomeconoides Nakai	127.6246389	35.12963882	1	0
82547	609	Coreanomecon hylomeconoides Nakai	126.8703278	34.59433611	1	0
82550	609	Coreanomecon hylomeconoides Nakai	128.5075184	35.69040312	1	0
82551	609	Coreanomecon hylomeconoides Nakai	127.0168833	34.68149722	1	0
82555	609	Coreanomecon hylomeconoides Nakai	127.3357306	35.08647493	1	0
82556	609	Coreanomecon hylomeconoides Nakai	127.2658528	35.21741382	1	0
82559	609	Coreanomecon hylomeconoides Nakai	127.2611195	35.21656382	1	0
82564	609	Coreanomecon hylomeconoides Nakai	127.6443056	35.12647215	1	0
82565	609	Coreanomecon hylomeconoides Nakai	127.8127778	35.22083326	1	0
82566	609	Coreanomecon hylomeconoides Nakai	127.5784167	35.13566659	1	0
82568	609	Coreanomecon hylomeconoides Nakai	127.2223194	34.93408611	1	0
83082	622	Corydalis grandicalyx B.U.Oh & Y.S.Kim	128.7230718	36.99137952	1	0
83123	622	Corydalis grandicalyx B.U.Oh & Y.S.Kim	129.1032278	37.22293056	1	0
83162	622	Corydalis grandicalyx B.U.Oh & Y.S.Kim	128.5234722	37.53791667	1	0
83399	622	Corydalis grandicalyx B.U.Oh & Y.S.Kim	128.7717612	37.20588827	1	0
83400	622	Corydalis grandicalyx B.U.Oh & Y.S.Kim	128.4168637	37.89358479	1	0
83401	622	Corydalis grandicalyx B.U.Oh & Y.S.Kim	128.1791962	37.89166937	1	0
83402	622	Corydalis grandicalyx B.U.Oh & Y.S.Kim	128.2639201	38.04983781	1	0
83239	625	Corydalis maculata	127.1676228	35.6085765	0	0
83477	625	Corydalis maculata	127.7948444	35.72456147	0	0
122230	638	Corylopsis glabrescens var. gotoana Franch. & Sav. (Makino) T. Yamanaka	127.8152778	35.21777771	0	0
122232	638	Corylopsis glabrescens var. gotoana Franch. & Sav. (Makino) T. Yamanaka	127.8487597	35.34997057	0	0
122233	638	Corylopsis glabrescens var. gotoana Franch. & Sav. (Makino) T. Yamanaka	127.8516226	35.34733459	0	0
122236	638	Corylopsis glabrescens var. gotoana Franch. & Sav. (Makino) T. Yamanaka	128.9653639	37.03949722	0	0
122237	638	Corylopsis glabrescens var. gotoana Franch. & Sav. (Makino) T. Yamanaka	127.6216389	35.10558326	0	0
122241	638	Corylopsis glabrescens var. gotoana Franch. & Sav. (Makino) T. Yamanaka	127.1847222	34.72794444	0	0
122242	638	Corylopsis glabrescens var. gotoana Franch. & Sav. (Makino) T. Yamanaka	126.9186056	34.53514167	0	0
122243	638	Corylopsis glabrescens var. gotoana Franch. & Sav. (Makino) T. Yamanaka	127.3811306	35.13319715	0	0
122244	638	Corylopsis glabrescens var. gotoana Franch. & Sav. (Makino) T. Yamanaka	127.5892223	35.12008326	0	0
122245	638	Corylopsis glabrescens var. gotoana Franch. & Sav. (Makino) T. Yamanaka	127.2660973	35.21562493	0	0
122246	638	Corylopsis glabrescens var. gotoana Franch. & Sav. (Makino) T. Yamanaka	127.4350194	34.96308889	0	0
122247	638	Corylopsis glabrescens var. gotoana Franch. & Sav. (Makino) T. Yamanaka	127.3594722	34.64880556	0	0
122251	638	Corylopsis glabrescens var. gotoana Franch. & Sav. (Makino) T. Yamanaka	127.9436954	35.39502164	0	0
122252	638	Corylopsis glabrescens var. gotoana Franch. & Sav. (Makino) T. Yamanaka	128.0431874	35.31894743	0	0
122254	638	Corylopsis glabrescens var. gotoana Franch. & Sav. (Makino) T. Yamanaka	127.3260139	34.93150556	0	0
122256	638	Corylopsis glabrescens var. gotoana Franch. & Sav. (Makino) T. Yamanaka	127.6361389	35.11374993	0	0
122257	638	Corylopsis glabrescens var. gotoana Franch. & Sav. (Makino) T. Yamanaka	127.8125001	35.23277771	0	0
122260	638	Corylopsis glabrescens var. gotoana Franch. & Sav. (Makino) T. Yamanaka	127.5653612	35.13774993	0	0
122261	638	Corylopsis glabrescens var. gotoana Franch. & Sav. (Makino) T. Yamanaka	127.5610834	35.14102771	0	0
122262	638	Corylopsis glabrescens var. gotoana Franch. & Sav. (Makino) T. Yamanaka	127.8787291	35.36569121	0	0
122263	638	Corylopsis glabrescens var. gotoana Franch. & Sav. (Makino) T. Yamanaka	127.5468334	35.11638882	0	0
122265	638	Corylopsis glabrescens var. gotoana Franch. & Sav. (Makino) T. Yamanaka	127.5653612	35.13774993	0	0
122266	638	Corylopsis glabrescens var. gotoana Franch. & Sav. (Makino) T. Yamanaka	127.8768407	35.33244492	0	0
122267	638	Corylopsis glabrescens var. gotoana Franch. & Sav. (Makino) T. Yamanaka	127.8784517	35.32744549	0	0
122269	638	Corylopsis glabrescens var. gotoana Franch. & Sav. (Makino) T. Yamanaka	127.5369723	35.10461104	0	0
122273	638	Corylopsis glabrescens var. gotoana Franch. & Sav. (Makino) T. Yamanaka	127.3594722	34.64880556	0	0
122275	638	Corylopsis glabrescens var. gotoana Franch. & Sav. (Makino) T. Yamanaka	127.0756028	34.93331111	0	0
122277	638	Corylopsis glabrescens var. gotoana Franch. & Sav. (Makino) T. Yamanaka	127.5653612	35.13774993	0	0
122279	638	Corylopsis glabrescens var. gotoana Franch. & Sav. (Makino) T. Yamanaka	127.3952889	35.06973604	0	0
122282	638	Corylopsis glabrescens var. gotoana Franch. & Sav. (Makino) T. Yamanaka	127.4811194	34.98963611	0	0
161284	649	Cremastra appendiculata (D.Don) Makino	126.8915659	35.33821661	0	0
161286	649	Cremastra appendiculata (D.Don) Makino	127.3062788	36.68547444	0	0
161287	649	Cremastra appendiculata (D.Don) Makino	126.5489112	35.18314993	0	0
161290	649	Cremastra appendiculata (D.Don) Makino	126.8921201	35.49703205	0	0
12058	650	Crepidiastrum chelidoniifolium (Makino) Pak & Kawano	128.5931424	36.67294264	0	0
12059	650	Crepidiastrum chelidoniifolium (Makino) Pak & Kawano	127.8686583	36.055575	0	0
12060	650	Crepidiastrum chelidoniifolium (Makino) Pak & Kawano	128.7969167	37.22388889	0	0
12066	650	Crepidiastrum chelidoniifolium (Makino) Pak & Kawano	127.7871145	38.1843993	0	0
12071	650	Crepidiastrum chelidoniifolium (Makino) Pak & Kawano	129.2610618	35.61379739	0	0
12072	650	Crepidiastrum chelidoniifolium (Makino) Pak & Kawano	129.0055742	35.48699035	0	0
12073	650	Crepidiastrum chelidoniifolium (Makino) Pak & Kawano	129.3798429	35.63778444	0	0
12075	650	Crepidiastrum chelidoniifolium (Makino) Pak & Kawano	128.5201972	37.51141667	0	0
12078	650	Crepidiastrum chelidoniifolium (Makino) Pak & Kawano	129.3913119	35.58948436	0	0
12083	650	Crepidiastrum chelidoniifolium (Makino) Pak & Kawano	128.0178144	36.78844776	0	0
12084	650	Crepidiastrum chelidoniifolium (Makino) Pak & Kawano	128.5904722	37.18627778	0	0
12086	650	Crepidiastrum chelidoniifolium (Makino) Pak & Kawano	127.9535446	36.5695834	0	0
12093	650	Crepidiastrum chelidoniifolium (Makino) Pak & Kawano	128.5761694	36.03413333	0	0
12097	650	Crepidiastrum chelidoniifolium (Makino) Pak & Kawano	128.2221389	37.31463889	0	0
12103	650	Crepidiastrum chelidoniifolium (Makino) Pak & Kawano	127.9117584	36.30868326	0	0
12107	650	Crepidiastrum chelidoniifolium (Makino) Pak & Kawano	127.6215278	35.10466659	0	0
12108	650	Crepidiastrum chelidoniifolium (Makino) Pak & Kawano	127.4183194	35.91941667	0	0
12109	650	Crepidiastrum chelidoniifolium (Makino) Pak & Kawano	128.6784722	37.36569445	0	0
12119	650	Crepidiastrum chelidoniifolium (Makino) Pak & Kawano	127.8380917	37.50296104	0	0
12132	650	Crepidiastrum chelidoniifolium (Makino) Pak & Kawano	128.0908611	35.90607778	0	0
12134	650	Crepidiastrum chelidoniifolium (Makino) Pak & Kawano	129.0279278	35.81943611	0	0
12135	650	Crepidiastrum chelidoniifolium (Makino) Pak & Kawano	128.5793126	37.92507404	0	0
12136	650	Crepidiastrum chelidoniifolium (Makino) Pak & Kawano	127.581364	35.63318717	0	0
12137	650	Crepidiastrum chelidoniifolium (Makino) Pak & Kawano	129.0463556	36.26562222	0	0
12138	650	Crepidiastrum chelidoniifolium (Makino) Pak & Kawano	128.4270556	37.02755556	0	0
12148	650	Crepidiastrum chelidoniifolium (Makino) Pak & Kawano	128.2291844	36.79928128	0	0
12149	650	Crepidiastrum chelidoniifolium (Makino) Pak & Kawano	128.7411111	37.54063889	0	0
12150	650	Crepidiastrum chelidoniifolium (Makino) Pak & Kawano	128.6978501	35.58062224	0	0
12151	650	Crepidiastrum chelidoniifolium (Makino) Pak & Kawano	126.8556612	34.87878604	0	0
12152	650	Crepidiastrum chelidoniifolium (Makino) Pak & Kawano	128.7200556	37.20472222	0	0
12153	650	Crepidiastrum chelidoniifolium (Makino) Pak & Kawano	127.0536528	36.33919437	0	0
12185	650	Crepidiastrum chelidoniifolium (Makino) Pak & Kawano	129.0561024	35.56119906	0	0
12207	650	Crepidiastrum chelidoniifolium (Makino) Pak & Kawano	129.2646167	36.221325	0	0
12209	650	Crepidiastrum chelidoniifolium (Makino) Pak & Kawano	128.2152967	36.80344738	0	0
12214	650	Crepidiastrum chelidoniifolium (Makino) Pak & Kawano	128.1845083	36.73589163	0	0
12224	650	Crepidiastrum chelidoniifolium (Makino) Pak & Kawano	128.4270556	37.02755556	0	0
12227	650	Crepidiastrum chelidoniifolium (Makino) Pak & Kawano	128.3092778	37.66866659	0	0
12235	650	Crepidiastrum chelidoniifolium (Makino) Pak & Kawano	128.5859722	37.08236111	0	0
12236	650	Crepidiastrum chelidoniifolium (Makino) Pak & Kawano	128.194139	37.6517777	0	0
12241	650	Crepidiastrum chelidoniifolium (Makino) Pak & Kawano	129.354889	35.68889521	0	0
12244	650	Crepidiastrum chelidoniifolium (Makino) Pak & Kawano	127.922575	37.20635278	0	0
12245	650	Crepidiastrum chelidoniifolium (Makino) Pak & Kawano	126.9083278	34.91503326	0	0
12246	650	Crepidiastrum chelidoniifolium (Makino) Pak & Kawano	128.9608278	36.15655	0	0
12247	650	Crepidiastrum chelidoniifolium (Makino) Pak & Kawano	128.9443056	36.32613889	0	0
12248	650	Crepidiastrum chelidoniifolium (Makino) Pak & Kawano	127.8121566	35.42563327	0	0
12249	650	Crepidiastrum chelidoniifolium (Makino) Pak & Kawano	127.6020001	35.12186104	0	0
12250	650	Crepidiastrum chelidoniifolium (Makino) Pak & Kawano	127.4292606	37.69314547	0	0
12251	650	Crepidiastrum chelidoniifolium (Makino) Pak & Kawano	128.6395	37.47744445	0	0
12252	650	Crepidiastrum chelidoniifolium (Makino) Pak & Kawano	129.3138117	36.70463321	0	0
12253	650	Crepidiastrum chelidoniifolium (Makino) Pak & Kawano	128.9580539	36.97451651	0	0
12266	650	Crepidiastrum chelidoniifolium (Makino) Pak & Kawano	128.5655278	37.50181667	0	0
12277	650	Crepidiastrum chelidoniifolium (Makino) Pak & Kawano	128.2332536	38.03158691	0	0
12278	650	Crepidiastrum chelidoniifolium (Makino) Pak & Kawano	129.022675	36.19951944	0	0
12279	650	Crepidiastrum chelidoniifolium (Makino) Pak & Kawano	129.0080222	35.66470103	0	0
12280	650	Crepidiastrum chelidoniifolium (Makino) Pak & Kawano	129.3857484	35.59731401	0	0
12294	650	Crepidiastrum chelidoniifolium (Makino) Pak & Kawano	128.4861778	36.06834167	0	0
12295	650	Crepidiastrum chelidoniifolium (Makino) Pak & Kawano	128.6290833	37.10966667	0	0
12296	650	Crepidiastrum chelidoniifolium (Makino) Pak & Kawano	128.9868261	35.45827121	0	0
12363	650	Crepidiastrum chelidoniifolium (Makino) Pak & Kawano	127.4555468	37.97944581	0	0
12364	650	Crepidiastrum chelidoniifolium (Makino) Pak & Kawano	129.1035444	37.21821945	0	0
12369	650	Crepidiastrum chelidoniifolium (Makino) Pak & Kawano	127.9583039	35.51930461	0	0
12386	650	Crepidiastrum chelidoniifolium (Makino) Pak & Kawano	128.4946917	36.07036389	0	0
12534	650	Crepidiastrum chelidoniifolium (Makino) Pak & Kawano	128.9180278	37.16125	0	0
12535	650	Crepidiastrum chelidoniifolium (Makino) Pak & Kawano	128.2787205	35.52331485	0	0
12536	650	Crepidiastrum chelidoniifolium (Makino) Pak & Kawano	126.8019945	34.83299159	0	0
12537	650	Crepidiastrum chelidoniifolium (Makino) Pak & Kawano	128.9954975	35.47106706	0	0
12538	650	Crepidiastrum chelidoniifolium (Makino) Pak & Kawano	128.60375	37.08380556	0	0
12539	650	Crepidiastrum chelidoniifolium (Makino) Pak & Kawano	127.8389844	37.96958848	0	0
12540	650	Crepidiastrum chelidoniifolium (Makino) Pak & Kawano	128.4902778	36.06589722	0	0
12541	650	Crepidiastrum chelidoniifolium (Makino) Pak & Kawano	128.1898334	37.65349992	0	0
12542	650	Crepidiastrum chelidoniifolium (Makino) Pak & Kawano	127.431828	37.86818078	0	0
12543	650	Crepidiastrum chelidoniifolium (Makino) Pak & Kawano	129.2819889	36.30458333	0	0
12545	650	Crepidiastrum chelidoniifolium (Makino) Pak & Kawano	128.2065834	37.64666659	0	0
12546	650	Crepidiastrum chelidoniifolium (Makino) Pak & Kawano	128.5301944	37.12930556	0	0
12548	650	Crepidiastrum chelidoniifolium (Makino) Pak & Kawano	128.9785611	37.02049167	0	0
12549	650	Crepidiastrum chelidoniifolium (Makino) Pak & Kawano	128.4191389	36.27108333	0	0
12584	650	Crepidiastrum chelidoniifolium (Makino) Pak & Kawano	128.0908611	35.90607778	0	0
12585	650	Crepidiastrum chelidoniifolium (Makino) Pak & Kawano	128.5232278	37.53500556	0	0
12586	650	Crepidiastrum chelidoniifolium (Makino) Pak & Kawano	127.8554333	36.04898611	0	0
12587	650	Crepidiastrum chelidoniifolium (Makino) Pak & Kawano	128.6866278	37.634225	0	0
12672	650	Crepidiastrum chelidoniifolium (Makino) Pak & Kawano	127.5104155	37.58896638	0	0
12794	650	Crepidiastrum chelidoniifolium (Makino) Pak & Kawano	127.9762778	35.87466667	0	0
12795	650	Crepidiastrum chelidoniifolium (Makino) Pak & Kawano	128.3389184	37.85000036	0	0
12796	650	Crepidiastrum chelidoniifolium (Makino) Pak & Kawano	128.2089	37.02479445	0	0
12881	650	Crepidiastrum chelidoniifolium (Makino) Pak & Kawano	128.4183695	37.85824444	0	0
12918	650	Crepidiastrum chelidoniifolium (Makino) Pak & Kawano	128.8911694	37.48472778	0	0
12919	650	Crepidiastrum chelidoniifolium (Makino) Pak & Kawano	129.266877	36.93342908	0	0
12920	650	Crepidiastrum chelidoniifolium (Makino) Pak & Kawano	127.573339	37.55154715	0	0
12967	650	Crepidiastrum chelidoniifolium (Makino) Pak & Kawano	128.244725	37.019075	0	0
132280	655	Crypsinus hastatus (Thunb.) Copel.	128.0583773	35.67385212	0	0
132281	655	Crypsinus hastatus (Thunb.) Copel.	127.2887654	38.1854402	0	0
132282	655	Crypsinus hastatus (Thunb.) Copel.	127.2881793	38.1848847	0	0
132283	655	Crypsinus hastatus (Thunb.) Copel.	127.0246445	36.46775548	0	0
132284	655	Crypsinus hastatus (Thunb.) Copel.	127.3002643	38.18624296	0	0
132286	655	Crypsinus hastatus (Thunb.) Copel.	128.0059723	37.71463881	0	0
132288	655	Crypsinus hastatus (Thunb.) Copel.	127.4549597	35.482259	0	0
132289	655	Crypsinus hastatus (Thunb.) Copel.	129.4163833	35.90629444	0	0
132290	655	Crypsinus hastatus (Thunb.) Copel.	129.4112556	35.93625	0	0
132291	655	Crypsinus hastatus (Thunb.) Copel.	127.4944944	34.91278889	0	0
132293	655	Crypsinus hastatus (Thunb.) Copel.	129.1796389	37.25611111	0	0
132295	655	Crypsinus hastatus (Thunb.) Copel.	126.4334751	37.00776937	0	0
132296	655	Crypsinus hastatus (Thunb.) Copel.	127.4143	35.76271389	0	0
132297	655	Crypsinus hastatus (Thunb.) Copel.	127.2946733	38.16763397	0	0
132298	655	Crypsinus hastatus (Thunb.) Copel.	127.4940583	34.91295833	0	0
132299	655	Crypsinus hastatus (Thunb.) Copel.	127.808072	37.8438806	0	0
132304	655	Crypsinus hastatus (Thunb.) Copel.	127.4300333	34.69530833	0	0
132305	655	Crypsinus hastatus (Thunb.) Copel.	127.7870283	35.74007634	0	0
161291	666	Cymbidium goeringii (Rchb.f.) Rchb.f.	126.8007272	35.60144435	0	0
161292	666	Cymbidium goeringii (Rchb.f.) Rchb.f.	126.9132917	34.79917215	0	0
161293	666	Cymbidium goeringii (Rchb.f.) Rchb.f.	126.7305501	34.89902215	0	0
161294	666	Cymbidium goeringii (Rchb.f.) Rchb.f.	127.3872334	35.13448326	0	0
161295	666	Cymbidium goeringii (Rchb.f.) Rchb.f.	127.2381972	34.55270278	0	0
161296	666	Cymbidium goeringii (Rchb.f.) Rchb.f.	126.8605751	34.89838048	0	0
161297	666	Cymbidium goeringii (Rchb.f.) Rchb.f.	126.5737778	34.34579444	0	0
161299	666	Cymbidium goeringii (Rchb.f.) Rchb.f.	126.4344445	35.18138881	0	0
161300	666	Cymbidium goeringii (Rchb.f.) Rchb.f.	127.4350194	34.96308889	0	0
161301	666	Cymbidium goeringii (Rchb.f.) Rchb.f.	128.9105472	36.48625	0	0
161302	666	Cymbidium goeringii (Rchb.f.) Rchb.f.	126.6275	34.47388889	0	0
161303	666	Cymbidium goeringii (Rchb.f.) Rchb.f.	126.6316111	34.46661389	0	0
161304	666	Cymbidium goeringii (Rchb.f.) Rchb.f.	127.0374147	36.59500819	0	0
161305	666	Cymbidium goeringii (Rchb.f.) Rchb.f.	126.8605751	34.89838048	0	0
161306	666	Cymbidium goeringii (Rchb.f.) Rchb.f.	126.5616215	35.49017003	0	0
161307	666	Cymbidium goeringii (Rchb.f.) Rchb.f.	126.6615573	35.47581104	0	0
161308	666	Cymbidium goeringii (Rchb.f.) Rchb.f.	126.9132917	34.79917215	0	0
161309	666	Cymbidium goeringii (Rchb.f.) Rchb.f.	126.6073413	35.27530559	0	0
161310	666	Cymbidium goeringii (Rchb.f.) Rchb.f.	126.8605751	34.89838048	0	0
161311	666	Cymbidium goeringii (Rchb.f.) Rchb.f.	127.3785222	34.53160278	0	0
161312	666	Cymbidium goeringii (Rchb.f.) Rchb.f.	127.2055528	36.31241659	0	0
161313	666	Cymbidium goeringii (Rchb.f.) Rchb.f.	126.7911639	36.30646937	0	0
161314	666	Cymbidium goeringii (Rchb.f.) Rchb.f.	126.6297222	34.47333333	0	0
161315	666	Cymbidium goeringii (Rchb.f.) Rchb.f.	126.5636111	34.41055556	0	0
161316	666	Cymbidium goeringii (Rchb.f.) Rchb.f.	126.8605751	34.89838048	0	0
161317	666	Cymbidium goeringii (Rchb.f.) Rchb.f.	127.2724195	35.55802722	0	0
161318	666	Cymbidium goeringii (Rchb.f.) Rchb.f.	126.6280556	34.47333333	0	0
161319	666	Cymbidium goeringii (Rchb.f.) Rchb.f.	127.4031223	35.13936937	0	0
161320	666	Cymbidium goeringii (Rchb.f.) Rchb.f.	126.6316111	34.46661389	0	0
161321	666	Cymbidium goeringii (Rchb.f.) Rchb.f.	126.4882305	36.59290535	0	0
161322	666	Cymbidium goeringii (Rchb.f.) Rchb.f.	126.463907	35.6126557	0	0
161323	666	Cymbidium goeringii (Rchb.f.) Rchb.f.	126.8438806	34.8433777	0	0
161324	666	Cymbidium goeringii (Rchb.f.) Rchb.f.	126.9132917	34.79917215	0	0
161325	666	Cymbidium goeringii (Rchb.f.) Rchb.f.	126.6100911	35.27233372	0	0
161326	666	Cymbidium goeringii (Rchb.f.) Rchb.f.	126.6071056	34.58842778	0	0
161327	666	Cymbidium goeringii (Rchb.f.) Rchb.f.	126.9698251	35.17651382	0	0
161328	666	Cymbidium goeringii (Rchb.f.) Rchb.f.	127.0681473	35.09911104	0	0
161329	666	Cymbidium goeringii (Rchb.f.) Rchb.f.	126.8624306	34.53066111	0	0
161330	666	Cymbidium goeringii (Rchb.f.) Rchb.f.	126.5378584	34.78890826	0	0
161331	666	Cymbidium goeringii (Rchb.f.) Rchb.f.	126.4244405	35.30344042	0	0
161332	666	Cymbidium goeringii (Rchb.f.) Rchb.f.	127.1940094	35.59774453	0	0
161333	666	Cymbidium goeringii (Rchb.f.) Rchb.f.	126.7250001	35.19944437	0	0
161334	666	Cymbidium goeringii (Rchb.f.) Rchb.f.	127.2464236	35.34380119	0	0
161335	666	Cymbidium goeringii (Rchb.f.) Rchb.f.	127.0785278	35.77025	0	0
161336	666	Cymbidium goeringii (Rchb.f.) Rchb.f.	128.4491773	35.2860675	0	0
161337	666	Cymbidium goeringii (Rchb.f.) Rchb.f.	126.9054751	34.90721659	0	0
161338	666	Cymbidium goeringii (Rchb.f.) Rchb.f.	127.0252306	36.46575548	0	0
161339	666	Cymbidium goeringii (Rchb.f.) Rchb.f.	127.3164111	34.94142222	0	0
161340	666	Cymbidium goeringii (Rchb.f.) Rchb.f.	127.1933056	35.04872215	0	0
161341	666	Cymbidium goeringii (Rchb.f.) Rchb.f.	127.1012977	35.30183289	0	0
161342	666	Cymbidium goeringii (Rchb.f.) Rchb.f.	127.1516695	35.16781659	0	0
161343	666	Cymbidium goeringii (Rchb.f.) Rchb.f.	126.8605751	34.89838048	0	0
161344	666	Cymbidium goeringii (Rchb.f.) Rchb.f.	126.9616162	35.54649764	0	0
161345	666	Cymbidium goeringii (Rchb.f.) Rchb.f.	126.5697222	34.41055556	0	0
161346	666	Cymbidium goeringii (Rchb.f.) Rchb.f.	126.5352445	34.90678604	0	0
161347	666	Cymbidium goeringii (Rchb.f.) Rchb.f.	126.6958333	36.20027778	0	0
161348	666	Cymbidium goeringii (Rchb.f.) Rchb.f.	126.6283333	34.47383333	0	0
161349	666	Cymbidium goeringii (Rchb.f.) Rchb.f.	126.4657124	35.61432218	0	0
161350	666	Cymbidium goeringii (Rchb.f.) Rchb.f.	126.9660866	35.39722424	0	0
161351	666	Cymbidium goeringii (Rchb.f.) Rchb.f.	127.6045222	36.21957222	0	0
161353	666	Cymbidium goeringii (Rchb.f.) Rchb.f.	126.6297222	34.47333333	0	0
161354	666	Cymbidium goeringii (Rchb.f.) Rchb.f.	127.5871	34.81963889	0	0
161355	666	Cymbidium goeringii (Rchb.f.) Rchb.f.	126.6280556	34.47333333	0	0
161357	666	Cymbidium goeringii (Rchb.f.) Rchb.f.	126.5354723	34.78853326	0	0
161358	666	Cymbidium goeringii (Rchb.f.) Rchb.f.	126.5363889	35.09499993	0	0
161359	666	Cymbidium goeringii (Rchb.f.) Rchb.f.	126.9054751	34.90721659	0	0
161360	666	Cymbidium goeringii (Rchb.f.) Rchb.f.	127.3773972	34.54586389	0	0
161361	666	Cymbidium goeringii (Rchb.f.) Rchb.f.	129.2194385	35.53347552	0	0
161362	666	Cymbidium goeringii (Rchb.f.) Rchb.f.	126.345175	34.63928333	0	0
161363	666	Cymbidium goeringii (Rchb.f.) Rchb.f.	126.8605751	34.89838048	0	0
161364	666	Cymbidium goeringii (Rchb.f.) Rchb.f.	126.8438806	34.8433777	0	0
161365	666	Cymbidium goeringii (Rchb.f.) Rchb.f.	127.0280083	34.82704444	0	0
161366	666	Cymbidium goeringii (Rchb.f.) Rchb.f.	128.2585056	35.01740278	0	0
161367	666	Cymbidium goeringii (Rchb.f.) Rchb.f.	127.3385695	35.08481659	0	0
161368	666	Cymbidium goeringii (Rchb.f.) Rchb.f.	126.4393584	34.90178604	0	0
161369	666	Cymbidium goeringii (Rchb.f.) Rchb.f.	126.1929167	35.08536111	0	0
161370	666	Cymbidium goeringii (Rchb.f.) Rchb.f.	126.6615573	35.47581104	0	0
161373	666	Cymbidium goeringii (Rchb.f.) Rchb.f.	127.2968639	34.48461944	0	0
161374	666	Cymbidium goeringii (Rchb.f.) Rchb.f.	126.6134167	34.49353056	0	0
161375	666	Cymbidium goeringii (Rchb.f.) Rchb.f.	126.8438806	34.8433777	0	0
161376	666	Cymbidium goeringii (Rchb.f.) Rchb.f.	126.8438806	34.8433777	0	0
161377	666	Cymbidium goeringii (Rchb.f.) Rchb.f.	127.4289076	35.3421996	0	0
161378	666	Cymbidium goeringii (Rchb.f.) Rchb.f.	126.7312112	34.85550826	0	0
161379	666	Cymbidium goeringii (Rchb.f.) Rchb.f.	127.3812112	35.06119437	0	0
161380	666	Cymbidium goeringii (Rchb.f.) Rchb.f.	128.2761374	35.52103732	0	0
161388	694	Cypripedium macranthos Sw.	129.1453889	37.07858611	0	1
161389	694	Cypripedium macranthos Sw.	128.9477389	36.33000278	0	1
161390	694	Cypripedium macranthos Sw.	128.9749139	37.27579167	0	1
161392	694	Cypripedium macranthos Sw.	128.2169632	36.80622485	0	1
161396	694	Cypripedium macranthos Sw.	129.1239278	37.08960833	0	1
82032	701	Daphne pseudomezereum var. koreana A. Gray (Nakai) Hamaya	128.9635556	37.14958333	0	0
82035	701	Daphne pseudomezereum var. koreana A. Gray (Nakai) Hamaya	129.1392389	37.08111667	0	0
94522	707	Delphinium maackianum for. album (Nakai) W.T.Lee	128.3558333	37.19769445	0	0
94530	707	Delphinium maackianum for. album (Nakai) W.T.Lee	128.3476389	37.19333333	0	0
94532	707	Delphinium maackianum for. album (Nakai) W.T.Lee	128.3476389	37.19333333	0	0
94533	707	Delphinium maackianum for. album (Nakai) W.T.Lee	128.3476389	37.19333333	0	0
99935	734	Deutzia paniculata Nakai	129.2223065	35.38405889	1	0
99937	734	Deutzia paniculata Nakai	129.0414664	35.67400577	1	0
99938	734	Deutzia paniculata Nakai	128.9358286	35.65494329	1	0
99979	734	Deutzia paniculata Nakai	128.9362822	35.78031196	1	0
99980	734	Deutzia paniculata Nakai	127.3269874	38.13902918	1	0
99780	736	Deutzia uniflora Shirai	127.2490704	37.50679084	0	0
99783	736	Deutzia uniflora Shirai	127.23811	36.67539463	0	0
99784	736	Deutzia uniflora Shirai	128.5708889	37.18408333	0	0
99788	736	Deutzia uniflora Shirai	128.435	37.02794445	0	0
99790	736	Deutzia uniflora Shirai	127.7161706	38.21106792	0	0
99792	736	Deutzia uniflora Shirai	127.2887654	38.1854402	0	0
99793	736	Deutzia uniflora Shirai	127.0168833	34.68149722	0	0
99794	736	Deutzia uniflora Shirai	128.1915112	36.35727493	0	0
99795	736	Deutzia uniflora Shirai	128.5696667	37.28566667	0	0
99796	736	Deutzia uniflora Shirai	127.0535528	37.443375	0	0
99797	736	Deutzia uniflora Shirai	127.7859202	38.18256617	0	0
99798	736	Deutzia uniflora Shirai	128.3856111	36.28894444	0	0
99799	736	Deutzia uniflora Shirai	129.0205487	35.67636648	0	0
99800	736	Deutzia uniflora Shirai	127.2814334	36.39798048	0	0
99801	736	Deutzia uniflora Shirai	128.5407056	37.51331667	0	0
99804	736	Deutzia uniflora Shirai	128.5025186	35.70834551	0	0
99805	736	Deutzia uniflora Shirai	129.073077	36.97408964	0	0
99806	736	Deutzia uniflora Shirai	127.9551945	37.66630548	0	0
99807	736	Deutzia uniflora Shirai	127.8587606	37.95306275	0	0
99808	736	Deutzia uniflora Shirai	128.2305731	36.80261424	0	0
99809	736	Deutzia uniflora Shirai	127.4748444	38.29966149	0	0
99810	736	Deutzia uniflora Shirai	127.2335612	36.41649159	0	0
99811	736	Deutzia uniflora Shirai	128.0921955	36.90329625	0	0
99817	736	Deutzia uniflora Shirai	128.0031389	37.45647222	0	0
99818	736	Deutzia uniflora Shirai	127.1012977	35.30183289	0	0
99820	736	Deutzia uniflora Shirai	128.1437093	36.61101918	0	0
99821	736	Deutzia uniflora Shirai	127.2366861	37.71515278	0	0
99826	736	Deutzia uniflora Shirai	128.1783631	37.88472573	0	0
99827	736	Deutzia uniflora Shirai	127.707225	37.31591667	0	0
99831	736	Deutzia uniflora Shirai	126.4392251	37.00218326	0	0
99832	736	Deutzia uniflora Shirai	128.8376389	37.01405556	0	0
99833	736	Deutzia uniflora Shirai	127.3094167	36.05766667	0	0
99834	736	Deutzia uniflora Shirai	127.7855313	36.60860565	0	0
99835	736	Deutzia uniflora Shirai	127.858125	36.05190278	0	0
99838	736	Deutzia uniflora Shirai	127.707225	37.31591667	0	0
99839	736	Deutzia uniflora Shirai	127.4820977	38.19182409	0	0
99842	736	Deutzia uniflora Shirai	128.0095278	37.6815277	0	0
99845	736	Deutzia uniflora Shirai	126.8491945	36.39888326	0	0
99847	736	Deutzia uniflora Shirai	129.0742769	36.9734064	0	0
99848	736	Deutzia uniflora Shirai	128.0978064	37.8893385	0	0
99849	736	Deutzia uniflora Shirai	127.9748611	35.88347222	0	0
99850	736	Deutzia uniflora Shirai	128.3333608	37.83055812	0	0
99851	736	Deutzia uniflora Shirai	128.5571944	37.51638889	0	0
99852	736	Deutzia uniflora Shirai	128.5486252	35.47362215	0	0
99853	736	Deutzia uniflora Shirai	127.1874806	37.45127222	0	0
99854	736	Deutzia uniflora Shirai	126.8960225	36.51845501	0	0
99855	736	Deutzia uniflora Shirai	127.9911667	37.71936104	0	0
99856	736	Deutzia uniflora Shirai	128.2809167	37.60494437	0	0
99859	736	Deutzia uniflora Shirai	128.0574075	35.41910295	0	0
99860	736	Deutzia uniflora Shirai	126.9271611	34.6637	0	0
99861	736	Deutzia uniflora Shirai	127.772863	35.72147835	0	0
99867	736	Deutzia uniflora Shirai	128.3493359	37.94180649	0	0
99880	736	Deutzia uniflora Shirai	128.4677917	36.06319444	0	0
99881	736	Deutzia uniflora Shirai	127.4499585	35.66634934	0	0
99883	736	Deutzia uniflora Shirai	126.5753223	37.0224527	0	0
99886	736	Deutzia uniflora Shirai	127.724184	35.71428998	0	0
99887	736	Deutzia uniflora Shirai	127.7804455	35.74155947	0	0
99894	736	Deutzia uniflora Shirai	127.8759516	35.3666633	0	0
99895	736	Deutzia uniflora Shirai	127.6981667	35.20708326	0	0
99896	736	Deutzia uniflora Shirai	128.7286543	35.44773178	0	0
99897	736	Deutzia uniflora Shirai	127.7855869	36.60032881	0	0
99900	736	Deutzia uniflora Shirai	128.5805513	37.92514349	0	0
99902	736	Deutzia uniflora Shirai	126.6709834	36.45401937	0	0
99903	736	Deutzia uniflora Shirai	127.8784517	35.32744549	0	0
99904	736	Deutzia uniflora Shirai	127.3002643	38.18624296	0	0
99905	736	Deutzia uniflora Shirai	127.326543	38.14022071	0	0
99906	736	Deutzia uniflora Shirai	127.8592278	37.31198611	0	0
99910	736	Deutzia uniflora Shirai	127.9282661	36.85518954	0	0
99911	736	Deutzia uniflora Shirai	128.113025	35.91375278	0	0
99912	736	Deutzia uniflora Shirai	127.744491	38.03854955	0	0
99913	736	Deutzia uniflora Shirai	127.8665556	37.18333333	0	0
99914	736	Deutzia uniflora Shirai	127.4384657	37.92447985	0	0
99922	736	Deutzia uniflora Shirai	128.97	37.03936111	0	0
99923	736	Deutzia uniflora Shirai	127.6107972	36.22170278	0	0
99925	736	Deutzia uniflora Shirai	127.8168374	38.13031413	0	0
99947	736	Deutzia uniflora Shirai	128.113025	35.91375278	0	0
99948	736	Deutzia uniflora Shirai	127.0388868	36.59306397	0	0
99949	736	Deutzia uniflora Shirai	128.113025	35.91375278	0	0
99950	736	Deutzia uniflora Shirai	128.0786611	37.16233611	0	0
99951	736	Deutzia uniflora Shirai	127.0730042	37.94352802	0	0
99952	736	Deutzia uniflora Shirai	127.9398612	37.60916659	0	0
99966	736	Deutzia uniflora Shirai	127.8445278	37.50071104	0	0
99968	736	Deutzia uniflora Shirai	127.2423961	35.34721745	0	0
99969	736	Deutzia uniflora Shirai	127.6654389	35.79954722	0	0
99981	736	Deutzia uniflora Shirai	127.1919389	37.45721945	0	0
99989	736	Deutzia uniflora Shirai	127.7859202	38.18256617	0	0
99990	736	Deutzia uniflora Shirai	127.4505028	37.34521389	0	0
99991	736	Deutzia uniflora Shirai	128.0685001	37.58046381	0	0
99992	736	Deutzia uniflora Shirai	128.8529123	36.81312856	0	0
99993	736	Deutzia uniflora Shirai	127.242285	35.34746742	0	0
100019	736	Deutzia uniflora Shirai	126.4431247	37.71874472	0	0
100036	736	Deutzia uniflora Shirai	127.9911667	37.71936104	0	0
100037	736	Deutzia uniflora Shirai	127.5166971	38.21470778	0	0
100039	736	Deutzia uniflora Shirai	127.396036	38.19588415	0	0
100045	736	Deutzia uniflora Shirai	128.1689109	36.89732523	0	0
100058	736	Deutzia uniflora Shirai	127.8574723	37.7347777	0	0
100061	736	Deutzia uniflora Shirai	127.1619984	36.55370252	0	0
100062	736	Deutzia uniflora Shirai	127.6589143	37.82720075	0	0
100064	736	Deutzia uniflora Shirai	127.6808583	36.06833333	0	0
100065	736	Deutzia uniflora Shirai	128.6685	37.48541667	0	0
100066	736	Deutzia uniflora Shirai	128.0262306	36.10076389	0	0
100067	736	Deutzia uniflora Shirai	127.8939501	36.27197493	0	0
100068	736	Deutzia uniflora Shirai	128.1694721	37.89028057	0	0
100069	736	Deutzia uniflora Shirai	127.6068861	36.11438611	0	0
100078	736	Deutzia uniflora Shirai	127.3586111	35.90694444	0	0
100079	736	Deutzia uniflora Shirai	127.3220301	38.08448827	0	0
100080	736	Deutzia uniflora Shirai	128.7866667	37.51891667	0	0
100081	736	Deutzia uniflora Shirai	128.3998371	37.92105649	0	0
100082	736	Deutzia uniflora Shirai	128.7956944	37.22444445	0	0
100092	736	Deutzia uniflora Shirai	127.5573056	35.10297215	0	0
100093	736	Deutzia uniflora Shirai	128.0281613	36.67225574	0	0
100094	736	Deutzia uniflora Shirai	127.9104417	36.09231667	0	0
100095	736	Deutzia uniflora Shirai	127.6646903	35.59674176	0	0
100096	736	Deutzia uniflora Shirai	127.9531972	37.26562222	0	0
100097	736	Deutzia uniflora Shirai	127.0511067	35.42498545	0	0
100098	736	Deutzia uniflora Shirai	128.0786611	37.16233611	0	0
100099	736	Deutzia uniflora Shirai	127.3479673	35.69787298	0	0
100100	736	Deutzia uniflora Shirai	128.009349	38.04895678	0	0
100101	736	Deutzia uniflora Shirai	128.4128056	37.53222215	0	0
100102	736	Deutzia uniflora Shirai	127.2352769	36.67333929	0	0
100104	736	Deutzia uniflora Shirai	128.6118505	36.6662446	0	0
100105	736	Deutzia uniflora Shirai	128.1804976	36.73033662	0	0
100106	736	Deutzia uniflora Shirai	127.8915066	38.28901011	0	0
100115	736	Deutzia uniflora Shirai	128.0016944	37.45847222	0	0
100116	736	Deutzia uniflora Shirai	127.164027	38.15379583	0	0
100117	736	Deutzia uniflora Shirai	127.6775238	35.44954173	0	0
100119	736	Deutzia uniflora Shirai	127.9075593	38.16600785	0	0
100120	736	Deutzia uniflora Shirai	128.4865972	36.06544167	0	0
100121	736	Deutzia uniflora Shirai	128.5740833	37.08222222	0	0
100122	736	Deutzia uniflora Shirai	128.3519745	37.93852911	0	0
100123	736	Deutzia uniflora Shirai	128.8468649	35.5754516	0	0
100132	736	Deutzia uniflora Shirai	127.9109203	38.14864878	0	0
100133	736	Deutzia uniflora Shirai	127.9599874	36.66912765	0	0
100134	736	Deutzia uniflora Shirai	128.1860056	36.04902778	0	0
100135	736	Deutzia uniflora Shirai	128.3836685	36.74212497	0	0
100136	736	Deutzia uniflora Shirai	127.0719901	37.69879251	0	0
100137	736	Deutzia uniflora Shirai	127.071456	37.93919352	0	0
100138	736	Deutzia uniflora Shirai	128.4819722	37.19466667	0	0
100139	736	Deutzia uniflora Shirai	128.6665	37.19083333	0	0
100140	736	Deutzia uniflora Shirai	127.8397472	37.42672222	0	0
100141	736	Deutzia uniflora Shirai	128.9617719	35.54490024	0	0
100149	736	Deutzia uniflora Shirai	129.0200196	35.54417294	0	0
100154	736	Deutzia uniflora Shirai	127.0893858	38.23507754	0	0
100155	736	Deutzia uniflora Shirai	127.5637667	37.56449437	0	0
100156	736	Deutzia uniflora Shirai	127.4502278	36.07750833	0	0
100157	736	Deutzia uniflora Shirai	127.9671667	37.59311104	0	0
100158	736	Deutzia uniflora Shirai	127.0320751	36.46361659	0	0
100159	736	Deutzia uniflora Shirai	127.2537013	35.27214261	0	0
100160	736	Deutzia uniflora Shirai	127.4248245	35.35743953	0	0
100161	736	Deutzia uniflora Shirai	127.4437661	35.49681285	0	0
100162	736	Deutzia uniflora Shirai	128.4914528	36.07569444	0	0
100163	736	Deutzia uniflora Shirai	127.9633056	37.59561104	0	0
100164	736	Deutzia uniflora Shirai	127.8629445	37.73380548	0	0
100165	736	Deutzia uniflora Shirai	127.0719901	37.69879251	0	0
100166	736	Deutzia uniflora Shirai	128.1450944	36.24768889	0	0
100167	736	Deutzia uniflora Shirai	127.5888361	36.20295556	0	0
100176	736	Deutzia uniflora Shirai	128.3702001	36.46710548	0	0
100177	736	Deutzia uniflora Shirai	127.8957842	38.26634333	0	0
100178	736	Deutzia uniflora Shirai	128.6500278	37.05025	0	0
100180	736	Deutzia uniflora Shirai	127.8246444	36.04009444	0	0
100189	736	Deutzia uniflora Shirai	128.0458311	37.83747745	0	0
100191	736	Deutzia uniflora Shirai	128.0875639	36.19236111	0	0
100192	736	Deutzia uniflora Shirai	127.8653806	36.05412778	0	0
100193	736	Deutzia uniflora Shirai	127.2358529	37.71462506	0	0
100194	736	Deutzia uniflora Shirai	128.2173939	35.37860847	0	0
100195	736	Deutzia uniflora Shirai	127.6360445	37.59623326	0	0
100196	736	Deutzia uniflora Shirai	127.2490704	37.50679084	0	0
100197	736	Deutzia uniflora Shirai	127.5272889	38.11193091	0	0
100198	736	Deutzia uniflora Shirai	126.6094834	36.28571659	0	0
100199	736	Deutzia uniflora Shirai	127.6127028	36.22256111	0	0
100200	736	Deutzia uniflora Shirai	127.2724195	35.55802722	0	0
100201	736	Deutzia uniflora Shirai	127.6848778	36.05656389	0	0
100204	736	Deutzia uniflora Shirai	127.9201111	37.47839167	0	0
100205	736	Deutzia uniflora Shirai	128.4819722	37.19466667	0	0
100208	736	Deutzia uniflora Shirai	127.2044778	36.30767215	0	0
100210	736	Deutzia uniflora Shirai	127.0824583	37.94323478	0	0
100211	736	Deutzia uniflora Shirai	128.2944972	36.08431944	0	0
100212	736	Deutzia uniflora Shirai	128.3333845	36.70568988	0	0
100213	736	Deutzia uniflora Shirai	126.5500417	35.18639437	0	0
100221	736	Deutzia uniflora Shirai	126.8786557	37.8904524	0	0
100222	736	Deutzia uniflora Shirai	129.1731583	37.214175	0	0
100225	736	Deutzia uniflora Shirai	126.6047334	36.41060826	0	0
100226	736	Deutzia uniflora Shirai	128.8883583	37.48536111	0	0
100227	736	Deutzia uniflora Shirai	127.6041674	35.64926882	0	0
100228	736	Deutzia uniflora Shirai	127.405799	37.67180889	0	0
100230	736	Deutzia uniflora Shirai	128.11265	38.32271614	0	0
100231	736	Deutzia uniflora Shirai	126.6056501	36.42415548	0	0
100233	736	Deutzia uniflora Shirai	127.9875834	37.72041659	0	0
100234	736	Deutzia uniflora Shirai	127.4932226	37.58545	0	0
100236	736	Deutzia uniflora Shirai	128.0331973	36.3322527	0	0
100237	736	Deutzia uniflora Shirai	127.0285528	37.4336	0	0
100238	736	Deutzia uniflora Shirai	128.0786611	37.16233611	0	0
100239	736	Deutzia uniflora Shirai	127.9499889	37.11254167	0	0
100242	736	Deutzia uniflora Shirai	127.8737389	36.05816944	0	0
100245	736	Deutzia uniflora Shirai	127.1609403	36.54242325	0	0
100246	736	Deutzia uniflora Shirai	127.707225	37.31591667	0	0
100247	736	Deutzia uniflora Shirai	127.952128	36.57272192	0	0
100248	736	Deutzia uniflora Shirai	127.8389844	37.96958848	0	0
100249	736	Deutzia uniflora Shirai	127.0833533	37.94168664	0	0
100250	736	Deutzia uniflora Shirai	127.2725	35.79083333	0	0
100251	736	Deutzia uniflora Shirai	127.6610052	38.30237358	0	0
100252	736	Deutzia uniflora Shirai	127.5978778	37.296275	0	0
100253	736	Deutzia uniflora Shirai	128.0875639	36.19236111	0	0
100254	736	Deutzia uniflora Shirai	128.3419849	36.85771428	0	0
100255	736	Deutzia uniflora Shirai	127.2343325	36.67614452	0	0
100258	736	Deutzia uniflora Shirai	127.1864306	37.46748611	0	0
100259	736	Deutzia uniflora Shirai	127.9837497	37.91440145	0	0
100260	736	Deutzia uniflora Shirai	127.9461008	36.56444505	0	0
100261	736	Deutzia uniflora Shirai	128.4007533	36.98070065	0	0
100262	736	Deutzia uniflora Shirai	127.834387	35.43735489	0	0
100263	736	Deutzia uniflora Shirai	126.9801209	37.66695118	0	0
100264	736	Deutzia uniflora Shirai	128.0095278	37.6815277	0	0
100265	736	Deutzia uniflora Shirai	128.2950639	36.06959167	0	0
100266	736	Deutzia uniflora Shirai	127.5978778	37.296275	0	0
100267	736	Deutzia uniflora Shirai	128.0875639	36.19236111	0	0
100268	736	Deutzia uniflora Shirai	128.8500124	36.8249883	0	0
100269	736	Deutzia uniflora Shirai	126.8191501	37.09422215	0	0
100270	736	Deutzia uniflora Shirai	127.083636	36.55422978	0	0
100271	736	Deutzia uniflora Shirai	128.4185278	36.26561111	0	0
100272	736	Deutzia uniflora Shirai	127.3281429	37.87137416	0	0
100273	736	Deutzia uniflora Shirai	128.6951003	35.57798086	0	0
100274	736	Deutzia uniflora Shirai	127.2441743	35.27689203	0	0
100276	736	Deutzia uniflora Shirai	128.2653556	36.27083048	0	0
100277	736	Deutzia uniflora Shirai	128.3142998	36.98889911	0	0
100278	736	Deutzia uniflora Shirai	127.5978778	37.296275	0	0
100279	736	Deutzia uniflora Shirai	127.3266152	38.13966244	0	0
100280	736	Deutzia uniflora Shirai	127.2982451	38.17660795	0	0
100281	736	Deutzia uniflora Shirai	127.2234958	36.84971348	0	0
100282	736	Deutzia uniflora Shirai	127.9184081	38.07202082	0	0
28741	738	Dianthus longicalyx Miq.	127.6127028	36.22256111	0	0
28750	738	Dianthus longicalyx Miq.	128.6978501	35.58062224	0	0
28752	738	Dianthus longicalyx Miq.	128.925717	36.55578054	0	0
28753	738	Dianthus longicalyx Miq.	128.8334805	37.76703588	0	0
28762	738	Dianthus longicalyx Miq.	128.6866278	37.634225	0	0
28763	738	Dianthus longicalyx Miq.	126.3659389	35.22961937	0	0
28765	738	Dianthus longicalyx Miq.	128.8218965	36.7253161	0	0
28767	738	Dianthus longicalyx Miq.	129.3798429	35.63778444	0	0
28783	738	Dianthus longicalyx Miq.	127.9449445	37.64144437	0	0
28784	738	Dianthus longicalyx Miq.	127.8208334	35.23194437	0	0
28823	738	Dianthus longicalyx Miq.	129.0157028	36.19564167	0	0
28826	738	Dianthus longicalyx Miq.	126.5630445	35.1931277	0	0
28833	738	Dianthus longicalyx Miq.	129.0463556	36.26562222	0	0
28845	738	Dianthus longicalyx Miq.	128.923861	37.78883963	0	0
28847	738	Dianthus longicalyx Miq.	127.312625	34.80042222	0	0
28849	738	Dianthus longicalyx Miq.	129.387226	35.59685018	0	0
28851	738	Dianthus longicalyx Miq.	127.0623223	35.08738048	0	0
28861	738	Dianthus longicalyx Miq.	128.0807361	36.18552222	0	0
28862	738	Dianthus longicalyx Miq.	128.7427058	35.16692434	0	0
28865	738	Dianthus longicalyx Miq.	129.2149638	35.53964147	0	0
28872	738	Dianthus longicalyx Miq.	128.6224167	36.47547222	0	0
28874	738	Dianthus longicalyx Miq.	127.7861667	35.07308326	0	0
28875	738	Dianthus longicalyx Miq.	127.3790195	35.05721659	0	0
28877	738	Dianthus longicalyx Miq.	126.9249223	34.83871937	0	0
28880	738	Dianthus longicalyx Miq.	127.2962194	34.95821944	0	0
28881	738	Dianthus longicalyx Miq.	127.2788612	36.39247492	0	0
28882	738	Dianthus longicalyx Miq.	128.5118354	38.3684083	0	0
28883	738	Dianthus longicalyx Miq.	127.1009178	38.26115791	0	0
28884	738	Dianthus longicalyx Miq.	128.9440551	36.73223009	0	0
28886	738	Dianthus longicalyx Miq.	128.6224167	36.47547222	0	0
28887	738	Dianthus longicalyx Miq.	128.7687953	36.50806816	0	0
28890	738	Dianthus longicalyx Miq.	129.2717139	36.06427222	0	0
28891	738	Dianthus longicalyx Miq.	129.5578417	36.05969444	0	0
28892	738	Dianthus longicalyx Miq.	128.9181951	35.27309699	0	0
28893	738	Dianthus longicalyx Miq.	126.5541722	35.96731389	0	0
28898	738	Dianthus longicalyx Miq.	127.2724195	35.55802722	0	0
28899	738	Dianthus longicalyx Miq.	129.0551276	35.27843064	0	0
28900	738	Dianthus longicalyx Miq.	128.9579889	36.15191389	0	0
28903	738	Dianthus longicalyx Miq.	127.7803084	36.72628663	0	0
28905	738	Dianthus longicalyx Miq.	129.3637215	35.69378916	0	0
28906	738	Dianthus longicalyx Miq.	128.2013953	35.38027485	0	0
28908	738	Dianthus longicalyx Miq.	129.39795	36.45108889	0	0
28910	738	Dianthus longicalyx Miq.	127.1912321	35.5755248	0	0
28913	738	Dianthus longicalyx Miq.	129.1980556	35.965	0	0
28914	738	Dianthus longicalyx Miq.	127.2962194	34.95821944	0	0
28920	738	Dianthus longicalyx Miq.	128.3629741	37.89252896	0	0
28921	738	Dianthus longicalyx Miq.	127.1513417	35.17208326	0	0
28922	738	Dianthus longicalyx Miq.	127.2962194	34.95821944	0	0
28923	738	Dianthus longicalyx Miq.	129.2610618	35.61379739	0	0
28924	738	Dianthus longicalyx Miq.	128.0364769	35.30911786	0	0
28926	738	Dianthus longicalyx Miq.	128.7605373	35.75157015	0	0
28927	738	Dianthus longicalyx Miq.	128.6340135	35.34087089	0	0
28928	738	Dianthus longicalyx Miq.	127.4568972	36.08056111	0	0
28929	738	Dianthus longicalyx Miq.	127.976275	35.49692706	0	0
28930	738	Dianthus longicalyx Miq.	127.9610557	35.51954596	0	0
28931	738	Dianthus longicalyx Miq.	129.3888556	36.46305833	0	0
28932	738	Dianthus longicalyx Miq.	126.9807056	35.17959715	0	0
28933	738	Dianthus longicalyx Miq.	128.931347	35.24367258	0	0
28935	738	Dianthus longicalyx Miq.	129.2775108	36.57331449	0	0
28937	738	Dianthus longicalyx Miq.	128.457646	38.3581313	0	0
28938	738	Dianthus longicalyx Miq.	128.5025186	35.70834551	0	0
28939	738	Dianthus longicalyx Miq.	128.0807361	36.18552222	0	0
28940	738	Dianthus longicalyx Miq.	126.9786917	34.69090833	0	0
84328	742	Dicentra spectabilis (L.) Lem.	128.4785	37.19044445	0	0
84330	742	Dicentra spectabilis (L.) Lem.	127.5443611	35.95219444	0	0
84333	742	Dicentra spectabilis (L.) Lem.	128.255575	35.88575556	0	0
84334	742	Dicentra spectabilis (L.) Lem.	129.1917007	36.898838	0	0
84336	742	Dicentra spectabilis (L.) Lem.	128.2711222	37.390375	0	0
84338	742	Dicentra spectabilis (L.) Lem.	128.3130916	38.19750439	0	0
84341	742	Dicentra spectabilis (L.) Lem.	127.7930028	38.18709347	0	0
84342	742	Dicentra spectabilis (L.) Lem.	128.60375	37.08380556	0	0
84344	742	Dicentra spectabilis (L.) Lem.	127.6076112	37.71963881	0	0
84345	742	Dicentra spectabilis (L.) Lem.	129.2833444	36.31738056	0	0
84346	742	Dicentra spectabilis (L.) Lem.	128.2431751	37.5926027	0	0
84347	742	Dicentra spectabilis (L.) Lem.	129.1581333	36.24563889	0	0
84349	742	Dicentra spectabilis (L.) Lem.	127.6624445	35.18916659	0	0
84352	742	Dicentra spectabilis (L.) Lem.	127.8957842	38.26634333	0	0
84354	742	Dicentra spectabilis (L.) Lem.	127.573339	37.55154715	0	0
84355	742	Dicentra spectabilis (L.) Lem.	127.5474778	37.64742215	0	0
84356	742	Dicentra spectabilis (L.) Lem.	127.1864306	37.46748611	0	0
84357	742	Dicentra spectabilis (L.) Lem.	128.4651361	37.42075	0	0
84359	742	Dicentra spectabilis (L.) Lem.	127.9568082	37.87190617	0	0
84365	742	Dicentra spectabilis (L.) Lem.	127.9413694	37.10496667	0	0
84370	742	Dicentra spectabilis (L.) Lem.	128.2332536	38.03158691	0	0
84371	742	Dicentra spectabilis (L.) Lem.	128.5025186	35.70834551	0	0
84372	742	Dicentra spectabilis (L.) Lem.	128.303648	38.202226	0	0
84375	742	Dicentra spectabilis (L.) Lem.	127.8516226	35.34733459	0	0
84376	742	Dicentra spectabilis (L.) Lem.	128.2195112	37.60032492	0	0
84377	742	Dicentra spectabilis (L.) Lem.	128.6982692	37.86866202	0	0
84378	742	Dicentra spectabilis (L.) Lem.	129.0341892	35.67608882	0	0
84380	742	Dicentra spectabilis (L.) Lem.	126.9952508	35.38498966	0	0
84381	742	Dicentra spectabilis (L.) Lem.	128.0876444	37.04722222	0	0
84383	742	Dicentra spectabilis (L.) Lem.	129.0204889	36.17576667	0	0
84384	742	Dicentra spectabilis (L.) Lem.	128.5440556	37.16991667	0	0
84385	742	Dicentra spectabilis (L.) Lem.	128.6583833	37.91785048	0	0
84387	742	Dicentra spectabilis (L.) Lem.	128.5663443	37.92700705	0	0
84388	742	Dicentra spectabilis (L.) Lem.	128.2917017	38.21472724	0	0
84389	742	Dicentra spectabilis (L.) Lem.	128.113025	35.91375278	0	0
84391	742	Dicentra spectabilis (L.) Lem.	127.4830281	38.20081194	0	0
84392	742	Dicentra spectabilis (L.) Lem.	127.881912	38.09542707	0	0
84394	742	Dicentra spectabilis (L.) Lem.	128.0651167	37.18448889	0	0
84395	742	Dicentra spectabilis (L.) Lem.	129.2075852	35.41499978	0	0
84396	742	Dicentra spectabilis (L.) Lem.	128.2082223	37.64108326	0	0
84397	742	Dicentra spectabilis (L.) Lem.	127.9507802	37.939315	0	0
84398	742	Dicentra spectabilis (L.) Lem.	128.4955379	37.83333122	0	0
84399	742	Dicentra spectabilis (L.) Lem.	127.8665556	37.18333333	0	0
84400	742	Dicentra spectabilis (L.) Lem.	128.4668611	35.99023333	0	0
84402	742	Dicentra spectabilis (L.) Lem.	127.4746289	37.93617318	0	0
84403	742	Dicentra spectabilis (L.) Lem.	127.5205023	38.21345795	0	0
84405	742	Dicentra spectabilis (L.) Lem.	128.4196361	37.32945	0	0
84406	742	Dicentra spectabilis (L.) Lem.	128.8376389	37.01405556	0	0
84408	742	Dicentra spectabilis (L.) Lem.	128.6500278	37.05025	0	0
84409	742	Dicentra spectabilis (L.) Lem.	128.6936846	38.00275761	0	0
84410	742	Dicentra spectabilis (L.) Lem.	128.3535301	37.92908577	0	0
84411	742	Dicentra spectabilis (L.) Lem.	128.2320556	37.31472222	0	0
84415	742	Dicentra spectabilis (L.) Lem.	127.7028407	36.96814737	0	0
84416	742	Dicentra spectabilis (L.) Lem.	128.7804861	37.18128333	0	0
84418	742	Dicentra spectabilis (L.) Lem.	127.6589143	37.82720075	0	0
84419	742	Dicentra spectabilis (L.) Lem.	128.3514175	37.83611316	0	0
84420	742	Dicentra spectabilis (L.) Lem.	127.4325	35.90661111	0	0
84421	742	Dicentra spectabilis (L.) Lem.	127.2044917	36.30767215	0	0
84424	742	Dicentra spectabilis (L.) Lem.	127.1791482	38.12852943	0	0
84425	742	Dicentra spectabilis (L.) Lem.	129.0179087	35.54120104	0	0
84426	742	Dicentra spectabilis (L.) Lem.	128.0876444	37.04722222	0	0
84427	742	Dicentra spectabilis (L.) Lem.	128.3944357	37.84360706	0	0
84428	742	Dicentra spectabilis (L.) Lem.	128.0876444	37.04722222	0	0
84429	742	Dicentra spectabilis (L.) Lem.	128.9608278	36.15655	0	0
84430	742	Dicentra spectabilis (L.) Lem.	127.7859202	38.18256617	0	0
84431	742	Dicentra spectabilis (L.) Lem.	129.1371051	35.69450414	0	0
84432	742	Dicentra spectabilis (L.) Lem.	127.3950917	37.01247778	0	0
37594	763	Dipsacus japonicus Miq.	129.1488361	36.02721944	0	0
37596	763	Dipsacus japonicus Miq.	129.09475	37.41844445	0	0
37597	763	Dipsacus japonicus Miq.	128.9826944	37.59765	0	0
37599	763	Dipsacus japonicus Miq.	129.0072917	36.11334444	0	0
37600	763	Dipsacus japonicus Miq.	128.5184639	36.82875215	0	0
37603	763	Dipsacus japonicus Miq.	128.7058905	36.94546241	0	0
37604	763	Dipsacus japonicus Miq.	128.3515	37.19966667	0	0
37605	763	Dipsacus japonicus Miq.	129.1321389	37.42202778	0	0
37606	763	Dipsacus japonicus Miq.	128.9826944	37.59765	0	0
37607	763	Dipsacus japonicus Miq.	128.8382361	37.40765833	0	0
37608	763	Dipsacus japonicus Miq.	128.9747167	37.59635833	0	0
37610	763	Dipsacus japonicus Miq.	128.3476389	37.19333333	0	0
37611	763	Dipsacus japonicus Miq.	128.5969444	37.24680556	0	0
37612	763	Dipsacus japonicus Miq.	129.1631389	37.39169445	0	0
139989	766	Disporum uniflorum Baker	128.9324972	35.78067222	0	0
140003	766	Disporum uniflorum Baker	128.344285	36.56705295	0	0
140004	766	Disporum uniflorum Baker	126.447509	36.93825439	0	0
140005	766	Disporum uniflorum Baker	127.8477059	37.96611672	0	0
140067	766	Disporum uniflorum Baker	127.3677778	35.89694444	0	0
140068	766	Disporum uniflorum Baker	126.5753223	37.0224527	0	0
140097	766	Disporum uniflorum Baker	127.8436417	37.27074445	0	0
140098	766	Disporum uniflorum Baker	126.5500417	35.18639437	0	0
140105	766	Disporum uniflorum Baker	127.8665556	37.18333333	0	0
140106	766	Disporum uniflorum Baker	128.3037925	36.97705317	0	0
140107	766	Disporum uniflorum Baker	129.3002568	36.75025016	0	0
140174	766	Disporum uniflorum Baker	127.4896618	37.58926898	0	0
140175	766	Disporum uniflorum Baker	127.0493013	35.42720741	0	0
140176	766	Disporum uniflorum Baker	129.3407556	36.48438611	0	0
140178	766	Disporum uniflorum Baker	127.3030556	37.28863889	0	0
140179	766	Disporum uniflorum Baker	126.6423907	35.68245425	0	0
140199	766	Disporum uniflorum Baker	127.8166264	37.877349	0	0
140200	766	Disporum uniflorum Baker	128.8456944	36.33852778	0	0
140201	766	Disporum uniflorum Baker	126.5987838	35.64301405	0	0
140206	766	Disporum uniflorum Baker	129.2575417	36.30833056	0	0
140207	766	Disporum uniflorum Baker	129.29912	36.57439786	0	0
140208	766	Disporum uniflorum Baker	126.6028889	34.59338333	0	0
140209	766	Disporum uniflorum Baker	127.9104417	36.09231667	0	0
140210	766	Disporum uniflorum Baker	128.2065834	37.64666659	0	0
140211	766	Disporum uniflorum Baker	127.4831754	38.19219072	0	0
140212	766	Disporum uniflorum Baker	127.9269028	37.20724722	0	0
140220	766	Disporum uniflorum Baker	126.5719445	35.19083326	0	0
140221	766	Disporum uniflorum Baker	127.4841944	36.31279167	0	0
140253	766	Disporum uniflorum Baker	126.6305778	35.787625	0	0
140254	766	Disporum uniflorum Baker	126.633384	36.61254279	0	0
140291	766	Disporum uniflorum Baker	127.591659	36.67812427	0	0
140292	766	Disporum uniflorum Baker	127.9449306	36.48642493	0	0
140293	766	Disporum uniflorum Baker	128.2065834	37.64666659	0	0
140294	766	Disporum uniflorum Baker	128.098775	34.98127222	0	0
140295	766	Disporum uniflorum Baker	128.3037925	36.97705317	0	0
140307	766	Disporum uniflorum Baker	127.7350111	37.32135556	0	0
140311	766	Disporum uniflorum Baker	127.6167611	36.11772222	0	0
140312	766	Disporum uniflorum Baker	127.8415414	37.82602178	0	0
140313	766	Disporum uniflorum Baker	127.7804455	35.74155947	0	0
140314	766	Disporum uniflorum Baker	126.8191501	37.09422215	0	0
140315	766	Disporum uniflorum Baker	127.0584584	35.08538048	0	0
140316	766	Disporum uniflorum Baker	127.8111989	38.14120449	0	0
140317	766	Disporum uniflorum Baker	128.0206028	35.6769071	0	0
140318	766	Disporum uniflorum Baker	128.1898334	37.65349992	0	0
140319	766	Disporum uniflorum Baker	127.1854378	37.35210536	0	0
140320	766	Disporum uniflorum Baker	127.612575	36.21418889	0	0
140321	766	Disporum uniflorum Baker	126.1898333	35.08716667	0	0
140322	766	Disporum uniflorum Baker	127.2009856	38.0779049	0	0
140323	766	Disporum uniflorum Baker	127.2226861	34.94006667	0	0
140324	766	Disporum uniflorum Baker	127.724184	35.71428998	0	0
140325	766	Disporum uniflorum Baker	127.6966	37.13953611	0	0
140326	766	Disporum uniflorum Baker	126.8917047	35.3365779	0	0
140336	766	Disporum uniflorum Baker	127.1619984	36.55370252	0	0
140337	766	Disporum uniflorum Baker	126.4392251	37.00218326	0	0
140369	766	Disporum uniflorum Baker	126.8774892	37.88898034	0	0
140417	766	Disporum uniflorum Baker	127.2571511	37.69451641	0	0
140418	766	Disporum uniflorum Baker	127.8775984	35.42393554	0	0
140419	766	Disporum uniflorum Baker	127.6443056	35.12647215	0	0
140420	766	Disporum uniflorum Baker	128.8489667	37.25871111	0	0
140423	766	Disporum uniflorum Baker	127.7350111	37.32135556	0	0
140424	766	Disporum uniflorum Baker	128.0346882	35.31383684	0	0
140425	766	Disporum uniflorum Baker	127.164027	38.15379583	0	0
140426	766	Disporum uniflorum Baker	127.0252306	36.46575548	0	0
140427	766	Disporum uniflorum Baker	127.1610112	35.72959058	0	0
140429	766	Disporum uniflorum Baker	126.4316112	35.1789277	0	0
140430	766	Disporum uniflorum Baker	127.2883889	37.28063889	0	0
140431	766	Disporum uniflorum Baker	127.0509956	35.42498545	0	0
140432	766	Disporum uniflorum Baker	127.2354918	37.71351407	0	0
140438	766	Disporum uniflorum Baker	127.0914358	37.94245327	0	0
140439	766	Disporum uniflorum Baker	127.0985203	35.28708455	0	0
140440	766	Disporum uniflorum Baker	127.2226861	34.94006667	0	0
140441	766	Disporum uniflorum Baker	127.4384657	37.92447985	0	0
140465	766	Disporum uniflorum Baker	127.737256	38.05316574	0	0
140507	766	Disporum uniflorum Baker	128.7270988	35.44806506	0	0
140508	766	Disporum uniflorum Baker	126.9573663	35.55252551	0	0
140509	766	Disporum uniflorum Baker	128.1975296	36.72121951	0	0
140510	766	Disporum uniflorum Baker	128.4902778	36.06589722	0	0
140513	766	Disporum uniflorum Baker	127.2009856	38.0779049	0	0
140514	766	Disporum uniflorum Baker	127.1720056	35.05108048	0	0
140515	766	Disporum uniflorum Baker	127.8414556	37.5392777	0	0
140516	766	Disporum uniflorum Baker	127.2760833	37.20191667	0	0
140517	766	Disporum uniflorum Baker	127.6588193	36.71645365	0	0
140522	766	Disporum uniflorum Baker	127.2639806	35.19553604	0	0
140523	766	Disporum uniflorum Baker	128.5301944	37.12930556	0	0
140543	766	Disporum uniflorum Baker	127.0893858	38.23507754	0	0
140550	766	Disporum uniflorum Baker	127.9474167	37.25420556	0	0
140553	766	Disporum uniflorum Baker	128.7421111	36.45413889	0	0
140558	766	Disporum uniflorum Baker	128.3836685	36.74212497	0	0
140559	766	Disporum uniflorum Baker	128.0504794	36.68171545	0	0
140560	766	Disporum uniflorum Baker	127.9551945	37.66630548	0	0
140561	766	Disporum uniflorum Baker	126.6305778	35.787625	0	0
140563	766	Disporum uniflorum Baker	126.8996763	35.33088414	0	0
140564	766	Disporum uniflorum Baker	126.6305778	35.787625	0	0
140565	766	Disporum uniflorum Baker	127.6772223	37.64444437	0	0
140566	766	Disporum uniflorum Baker	128.090083	36.90092195	0	0
140567	766	Disporum uniflorum Baker	126.6318528	35.78673056	0	0
140568	766	Disporum uniflorum Baker	127.5532778	35.93472222	0	0
140569	766	Disporum uniflorum Baker	128.210825	37.03461389	0	0
140592	766	Disporum uniflorum Baker	126.8913159	35.3368001	0	0
140593	766	Disporum uniflorum Baker	127.6756056	36.05058056	0	0
140604	766	Disporum uniflorum Baker	127.6011112	37.71999992	0	0
140605	766	Disporum uniflorum Baker	128.5900833	37.28911111	0	0
140606	766	Disporum uniflorum Baker	128.3925289	36.99387131	0	0
140608	766	Disporum uniflorum Baker	128.8456944	36.33852778	0	0
140609	766	Disporum uniflorum Baker	128.2117334	37.60909992	0	0
140610	766	Disporum uniflorum Baker	127.4452806	36.19879444	0	0
140611	766	Disporum uniflorum Baker	127.2658333	35.78333333	0	0
140615	766	Disporum uniflorum Baker	126.7912723	36.30725548	0	0
140621	766	Disporum uniflorum Baker	128.8077222	36.21757778	0	0
140622	766	Disporum uniflorum Baker	127.8397472	37.42672222	0	0
140623	766	Disporum uniflorum Baker	128.3941389	34.95016667	0	0
140624	766	Disporum uniflorum Baker	128.8409715	36.82242741	0	0
140625	766	Disporum uniflorum Baker	129.1254672	35.69053228	0	0
140626	766	Disporum uniflorum Baker	127.2047112	36.30767215	0	0
140627	766	Disporum uniflorum Baker	127.2678716	37.77444056	0	0
140631	766	Disporum uniflorum Baker	127.094398	35.72135837	0	0
140646	766	Disporum uniflorum Baker	127.6764722	36.04988333	0	0
140647	766	Disporum uniflorum Baker	129.0277444	35.81863889	0	0
140648	766	Disporum uniflorum Baker	128.3029315	36.97998338	0	0
140649	766	Disporum uniflorum Baker	127.3369444	35.91666667	0	0
140650	766	Disporum uniflorum Baker	128.1986734	35.36863725	0	0
140651	766	Disporum uniflorum Baker	127.0317477	36.69125826	0	0
140652	766	Disporum uniflorum Baker	127.8469128	36.80644458	0	0
140653	766	Disporum uniflorum Baker	126.4471834	34.90764993	0	0
140654	766	Disporum uniflorum Baker	126.6277778	34.47369444	0	0
140658	766	Disporum uniflorum Baker	129.3075622	36.70407767	0	0
140659	766	Disporum uniflorum Baker	126.9548382	35.5353032	0	0
140661	766	Disporum uniflorum Baker	127.2983792	37.5732057	0	0
140662	766	Disporum uniflorum Baker	127.3560498	35.70903843	0	0
140663	766	Disporum uniflorum Baker	126.8930646	35.48225594	0	0
140665	766	Disporum uniflorum Baker	127.2658333	35.78333333	0	0
140666	766	Disporum uniflorum Baker	128.8274222	36.34253056	0	0
140667	766	Disporum uniflorum Baker	127.5949643	36.67820761	0	0
140668	766	Disporum uniflorum Baker	126.9575647	37.94197469	0	0
140669	766	Disporum uniflorum Baker	127.6018064	35.65371275	0	0
140670	766	Disporum uniflorum Baker	126.971533	35.54935866	0	0
140701	766	Disporum uniflorum Baker	127.399058	37.67006183	0	0
140709	766	Disporum uniflorum Baker	127.9282661	36.85518954	0	0
140710	766	Disporum uniflorum Baker	127.2775278	37.19505556	0	0
140717	766	Disporum uniflorum Baker	128.4915252	36.52265623	0	0
140722	766	Disporum uniflorum Baker	127.099676	35.72849725	0	0
140723	766	Disporum uniflorum Baker	128.1898334	37.65349992	0	0
140737	766	Disporum uniflorum Baker	128.2065834	37.64666659	0	0
140738	766	Disporum uniflorum Baker	128.7807222	37.18247222	0	0
140739	766	Disporum uniflorum Baker	128.2065834	37.64666659	0	0
[truncated: 5,353 more rows]
